# Supplementary material for: 3-Phenyl­pyridinium tetra­chlorido­aurate(III)
Source: Acta Crystallogr Sect E Struct Rep Online. 2010 Feb 27;66(Pt 3):m345. doi: 10.1107/S1600536810006860 (PMC2983749; doi:10.1107/S1600536810006860)
Supplement: Supplementary file 2 [file e-66-0m345-Isup2.hkl]

#
# h,k,l, Fc-squared, Fo-squared, sigma(Fo-squared) and status flag
#
data_I
_shelx_title ' KH444 AFARI/SBU/16.11.88'
_shelx_refln_list_code          4
_shelx_F_calc_maximum      172.87
_exptl_crystal_F_000       472.00
_reflns_d_resolution_high  0.7294
 
loop_
 _symmetry_equiv_pos_as_xyz
 'x, y, z'
 '-x, -y, -z'
 
_cell_length_a     7.7629
_cell_length_b     8.5901
_cell_length_c    11.0530
_cell_angle_alpha  94.106
_cell_angle_beta  107.125
_cell_angle_gamma  97.216
 
_shelx_F_squared_multiplier     1.000
 
loop_
 _refln_index_h
 _refln_index_k
 _refln_index_l
 _refln_F_squared_calc
 _refln_F_squared_meas
 _refln_F_squared_sigma
 _refln_observed_status
   1   0   0    16892.58    15379.24    290.84 o
   2   0   0        1.87       22.78      6.86 o
   3   0   0     8697.22     8906.26    235.93 o
   4   0   0     9092.71     8780.02     91.86 o
   5   0   0      828.05      774.37     17.23 o
   6   0   0      106.68      116.91      4.93 o
   7   0   0     1613.47     1535.63    242.67 o
   8   0   0     1475.02     1471.67     58.77 o
   9   0   0      601.89      637.65     26.05 o
  10   0   0       46.43       49.14      5.46 o
 -10   1   0       96.54      102.31      4.71 o
  -9   1   0      223.84      225.79      4.60 o
  -8   1   0      744.60      748.73     16.87 o
  -7   1   0     3395.17     3571.84     87.97 o
  -6   1   0      431.49      445.77      9.29 o
  -5   1   0      257.52      270.19      8.72 o
  -4   1   0    16685.85    16257.04   2063.60 o
  -2   1   0     3404.90     3417.77     80.57 o
  -1   1   0      677.27      774.59     24.78 o
   0   1   0    17931.02    15789.82    273.02 o
   2   1   0      156.31      241.08     55.66 o
   3   1   0      841.27      843.02    130.90 o
   4   1   0     6637.72     5747.97   1096.69 o
   5   1   0     3819.67     3183.49    460.32 o
   6   1   0     2492.25     2359.12     35.99 o
   7   1   0      391.71      428.43     14.52 o
   8   1   0     1382.47     1412.99     53.62 o
   9   1   0      760.59      784.28     31.17 o
 -10   2   0      473.87      503.54     45.98 o
  -9   2   0       18.15       23.77      6.44 o
  -8   2   0      536.02      571.14     19.28 o
  -7   2   0     5399.02     5438.80     34.81 o
  -6   2   0     4015.78     4140.66    104.92 o
  -5   2   0       30.03       38.21      4.79 o
  -4   2   0     9250.30     9200.51    149.11 o
  -2   2   0     3583.79     3828.78    130.93 o
  -1   2   0       36.79       42.42      6.41 o
   0   2   0     5224.52     4733.52     18.31 o
   1   2   0     5938.06     5421.33     56.24 o
   2   2   0     1769.49     1750.74     15.46 o
   3   2   0       85.14       89.21     10.11 o
   4   2   0     4333.14     4147.73    176.83 o
   5   2   0     4240.22     4138.97     29.83 o
   6   2   0     3484.83     3326.78     60.26 o
   7   2   0      275.17      299.35     14.78 o
   8   2   0      371.39      385.06     21.92 o
   9   2   0      455.41      451.98     20.53 o
 -10   3   0     1064.68      961.59    245.79 o
  -9   3   0      204.43      193.15     12.40 o
  -8   3   0      107.36      119.90      5.24 o
  -7   3   0     5420.14     5577.08     80.93 o
  -6   3   0     7078.82     7210.78    121.01 o
  -5   3   0      773.80      776.92     19.93 o
  -4   3   0      212.74      208.18      6.28 o
  -3   3   0     7595.42     7766.46    302.39 o
  -2   3   0     4024.03     4135.75     56.05 o
  -1   3   0      863.91      820.52      8.19 o
   0   3   0     1297.45     1229.05     10.44 o
   1   3   0     9849.98     9036.60    152.06 o
   2   3   0    14228.70    14269.09    291.20 o
   3   3   0     7681.95     7478.79    249.36 o
   4   3   0      443.23      463.31     11.66 o
   5   3   0     1996.80     1940.02     52.54 o
   6   3   0     2266.24     2296.44     57.50 o
   7   3   0      958.28      911.16     32.60 o
   8   3   0       13.30       20.37      4.50 o
   9   3   0      169.81      161.89      5.54 o
  -9   4   0      747.07      738.72      9.95 o
  -8   4   0        1.69        1.52      5.48 o
  -7   4   0     1467.13     1611.32     41.73 o
  -6   4   0     3462.02     3711.87     57.52 o
  -5   4   0      867.97      944.98     35.84 o
  -4   4   0      104.58      100.56      7.09 o
  -3   4   0     3295.75     3291.42     11.65 o
  -2   4   0     4528.07     4436.44     16.52 o
  -1   4   0     9447.19     8828.79    120.57 o
   0   4   0     1373.41     1323.70      9.67 o
   1   4   0     4747.54     4554.56    112.66 o
   2   4   0     5656.44     5667.98    107.51 o
   3   4   0     7212.16     7414.26    184.30 o
   4   4   0      588.27      565.70     35.09 o
   5   4   0      306.12      306.57     18.27 o
   6   4   0      751.72      809.28     14.28 o
   7   4   0     1420.98     1411.49     59.30 o
   8   4   0      136.83      134.78      4.89 o
  -9   5   0      793.12      801.84     20.26 o
  -8   5   0      166.77      162.13      6.05 o
  -7   5   0      268.78      265.78     15.81 o
  -6   5   0     2229.59     2405.34     39.31 o
  -5   5   0     1830.40     2042.50     37.49 o
  -4   5   0     1905.36     2021.33     48.55 o
  -3   5   0      243.86      275.70      5.59 o
  -2   5   0     6497.91     6336.12     92.40 o
  -1   5   0     7020.44     6495.10    100.80 o
   0   5   0     7146.99     6527.51     66.89 o
   1   5   0       90.40       93.02      4.65 o
   2   5   0      828.52      830.78     16.30 o
   3   5   0     3731.96     3783.13    233.06 o
   4   5   0     1393.00     1381.77     41.54 o
   5   5   0        0.33        7.42      6.32 o
   6   5   0      820.72      816.90      7.47 o
   7   5   0     1900.18     1912.50     31.63 o
   8   5   0      458.92      462.36     23.24 o
  -9   6   0      525.46      545.12      7.21 o
  -8   6   0      471.14      454.32     25.12 o
  -7   6   0      242.31      278.42     15.06 o
  -6   6   0     1013.37     1066.42     11.96 o
  -5   6   0     2391.05     2552.49     35.09 o
  -4   6   0     6505.87     6698.98    134.35 o
  -3   6   0      593.06      650.39     11.94 o
  -2   6   0     1511.57     1545.56     49.44 o
  -1   6   0     4081.11     4155.15     83.74 o
   0   6   0     4609.34     4514.28     70.84 o
   1   6   0      433.85      419.99      5.93 o
   2   6   0      263.69      252.79      5.02 o
   3   6   0     1805.03     1816.89    115.18 o
   4   6   0     3560.65     3519.17     48.68 o
   5   6   0      215.34      226.92     13.62 o
   6   6   0      185.39      201.48      6.14 o
   7   6   0     1300.69     1295.50     19.59 o
  -9   7   0      404.68      375.62     14.65 o
  -8   7   0      752.71      732.91     21.65 o
  -7   7   0     1083.83     1136.85     36.70 o
  -6   7   0       32.40       46.15      5.05 o
  -5   7   0     1196.84     1211.13     36.88 o
  -4   7   0     2128.34     2148.30     53.08 o
  -3   7   0     2775.85     2773.78     76.33 o
  -2   7   0        1.38       24.12     11.08 o
  -1   7   0      690.84      663.91     13.93 o
   0   7   0     4212.42     4077.91     67.18 o
   1   7   0     1911.17     1908.20     26.54 o
   2   7   0        0.28        5.03      3.43 o
   3   7   0     2260.01     2309.79    160.46 o
   4   7   0     3644.57     3641.67    124.40 o
   5   7   0      813.36      786.56     62.36 o
   6   7   0        1.59       11.63      6.13 o
   7   7   0      278.89      276.54     10.78 o
  -8   8   0      566.27      565.55     17.60 o
  -7   8   0     1370.22     1396.57     57.99 o
  -6   8   0      163.22      174.46      5.07 o
  -5   8   0      312.02      310.72      5.83 o
  -4   8   0     1636.48     1666.50     33.99 o
  -3   8   0     2278.88     2319.32     18.91 o
  -2   8   0      326.07      337.33      9.00 o
  -1   8   0      173.73      170.71      5.31 o
   0   8   0     3717.98     3823.22     66.67 o
   1   8   0     3378.79     3426.80     49.29 o
   2   8   0      354.44      367.40     16.87 o
   3   8   0      173.93      204.08     12.16 o
   4   8   0     1294.28     1254.99      9.64 o
   5   8   0      481.78      442.82      8.61 o
   6   8   0       46.67       55.15      6.09 o
  -7   9   0      756.16      811.27      9.60 o
  -6   9   0      699.81      672.85      7.80 o
  -5   9   0        7.20        9.66      7.75 o
  -4   9   0      476.68      500.49      7.52 o
  -3   9   0     2812.12     2822.54    145.34 o
  -2   9   0     1435.60     1527.93     18.47 o
  -1   9   0        6.03       12.08      4.03 o
   0   9   0     1421.45     1462.00     10.87 o
   1   9   0     2485.10     2487.49      9.47 o
   2   9   0      541.16      562.89     23.26 o
   3   9   0       18.48       31.18      9.36 o
   4   9   0      229.60      223.61     12.54 o
   5   9   0      189.13      147.93     11.62 o
  -6  10   0      825.97      789.39     27.96 o
  -5  10   0      232.35      231.69      6.49 o
  -4  10   0      100.41      109.77      5.41 o
  -3  10   0     1763.71     1831.58    107.07 o
  -2  10   0     1214.12     1245.00     11.78 o
  -1  10   0      259.01      268.99     12.85 o
   0  10   0       44.57       43.48     10.13 o
   1  10   0      574.66      585.95      5.53 o
   2  10   0      209.70      212.86      7.46 o
   3  10   0      101.88      105.87      8.11 o
  -4  11   0       34.00       35.69      5.77 o
  -3  11   0      326.90      312.22     24.86 o
  -2  11   0      616.40      576.93     64.95 o
  -1  11   0      220.39      229.41      5.74 o
   0  11   0       24.27       32.99      6.28 o
   1  11   0      132.61      129.81     18.44 o
   2  11   0      362.00      394.96     10.65 o
  -2 -11   1       31.78       35.40      6.28 o
  -1 -11   1       66.99       67.92      5.11 o
   0 -11   1      487.48      496.86     23.26 o
   1 -11   1      264.01      253.21      8.34 o
   2 -11   1       70.17       69.96      7.04 o
   3 -11   1      167.72      184.69     10.69 o
   4 -11   1      701.76      674.64     27.80 o
  -4 -10   1      241.54      200.11     21.92 o
  -3 -10   1      396.05      371.09     10.63 o
  -2 -10   1      130.07      141.83     13.90 o
  -1 -10   1        2.73       14.59      5.40 o
   0 -10   1      697.30      724.10     28.46 o
   1 -10   1     1317.93     1400.59    103.91 o
   2 -10   1      829.11      833.93     36.87 o
   3 -10   1        1.16        4.84      6.37 o
   4 -10   1      316.37      318.16     17.26 o
   5 -10   1      496.31      526.78     23.97 o
   6 -10   1      427.05      376.18      9.84 o
  -5  -9   1       32.98       29.19      5.13 o
  -4  -9   1      121.55      122.66      5.57 o
  -3  -9   1      908.76      968.52     61.47 o
  -2  -9   1      738.23      779.39     46.48 o
  -1  -9   1      304.27      322.48     18.04 o
   0  -9   1      484.32      494.81     10.16 o
   1  -9   1     1130.41     1172.74     33.57 o
   2  -9   1     1591.61     1654.91     72.82 o
   3  -9   1      439.71      430.35      8.40 o
   4  -9   1       67.42       77.93      6.18 o
   5  -9   1      371.50      357.95      6.23 o
   6  -9   1     1059.59     1078.51     38.28 o
   7  -9   1      305.95      308.53      9.03 o
  -6  -8   1      312.03      295.90     27.24 o
  -5  -8   1      382.99      385.26     18.43 o
  -4  -8   1        2.66       -3.89      6.42 o
  -3  -8   1     1046.57     1090.40     25.78 o
  -2  -8   1     2958.64     3117.74     79.01 o
  -1  -8   1     2207.17     2298.12     61.47 o
   0  -8   1       77.64       77.24      4.94 o
   1  -8   1      405.06      408.78     23.71 o
   2  -8   1     1432.49     1459.43     27.22 o
   3  -8   1     1678.97     1605.44     31.12 o
   4  -8   1        3.48        8.77      4.74 o
   5  -8   1      459.97      459.52     11.40 o
   6  -8   1     2228.21     2284.59     72.96 o
   7  -8   1     1134.22     1140.69     58.09 o
   8  -8   1       26.06       32.94      5.80 o
  -7  -7   1       95.88       92.71      9.64 o
  -6  -7   1      851.47      881.34     24.71 o
  -5  -7   1     1249.92     1243.37      8.56 o
  -4  -7   1      626.07      650.10     32.94 o
  -3  -7   1      171.23      184.49     10.00 o
  -2  -7   1      555.79      543.53      4.85 o
  -1  -7   1     3028.31     3015.93    117.36 o
   0  -7   1      948.96      974.40     38.15 o
   1  -7   1       77.37       78.92     11.54 o
   2  -7   1     1652.55     1636.45     26.11 o
   3  -7   1     7831.54     7758.83    140.69 o
   4  -7   1     1965.33     1996.46     18.26 o
   5  -7   1       95.69      106.91      5.18 o
   6  -7   1     2164.44     2264.30     71.30 o
   7  -7   1     1879.29     1946.90     43.32 o
   8  -7   1      166.83      187.26      9.40 o
  -8  -6   1      460.00      438.04     28.05 o
  -7  -6   1       26.73       38.42      5.64 o
  -6  -6   1      521.04      517.07      9.73 o
  -5  -6   1     1520.30     1537.96     21.12 o
  -4  -6   1     2456.82     2491.81     32.64 o
  -3  -6   1       58.07       61.93      5.01 o
  -2  -6   1      449.83      433.37     24.61 o
  -1  -6   1     4429.60     4263.75    117.63 o
   0  -6   1     5883.23     5584.51     66.55 o
   1  -6   1       97.27      105.41      4.91 o
   2  -6   1     2553.05     2591.63     10.48 o
   3  -6   1     8971.33     9140.86     74.76 o
   4  -6   1     4220.06     4313.93     87.86 o
   5  -6   1      179.80      194.78      5.48 o
   6  -6   1      605.37      659.36     36.67 o
   7  -6   1     1791.72     1907.42      9.89 o
   8  -6   1      356.42      359.78      5.73 o
   9  -6   1      126.43      127.53     12.24 o
  -8  -5   1      768.42      786.00     17.51 o
  -7  -5   1      457.72      485.29      8.38 o
  -6  -5   1        5.22        8.07     14.09 o
  -5  -5   1      486.99      502.08     32.13 o
  -4  -5   1     3835.27     3846.85     50.46 o
  -3  -5   1     2239.12     2263.67     90.79 o
  -2  -5   1       45.10       59.11      5.82 o
  -1  -5   1     7231.25     6581.23    244.63 o
   1  -5   1     4582.69     4619.41     82.43 o
   2  -5   1       59.26       59.94      5.24 o
   3  -5   1     7232.85     7254.51     31.48 o
   4  -5   1     4240.82     4363.71     87.79 o
   5  -5   1      590.36      630.71     36.10 o
   6  -5   1       16.60       26.04      5.86 o
   7  -5   1     1266.38     1345.25      8.75 o
   8  -5   1      926.47      925.20     16.18 o
   9  -5   1      432.02      449.56      6.62 o
  -9  -4   1       64.71       58.08      4.82 o
  -8  -4   1      515.63      499.26     30.95 o
  -7  -4   1     1419.19     1446.40     34.71 o
  -6  -4   1       60.36       71.67      5.55 o
  -5  -4   1      520.70      510.89      6.21 o
  -4  -4   1     7725.34     7741.40    103.19 o
  -3  -4   1    10757.68    10336.84    289.94 o
  -2  -4   1      911.85      830.86     26.51 o
  -1  -4   1     3592.46     3439.29     37.96 o
   0  -4   1    15063.53    14037.11    420.88 o
   1  -4   1     6147.06     6194.42     41.13 o
   2  -4   1      734.01      772.53      9.84 o
   3  -4   1     1155.50     1258.46     42.12 o
   4  -4   1     3276.87     3360.33    127.69 o
   5  -4   1     1963.76     2135.27    101.32 o
   6  -4   1     1182.82     1232.67     29.92 o
   7  -4   1      576.32      622.62     16.94 o
   8  -4   1     1141.52     1139.42     13.95 o
   9  -4   1     1058.51     1051.84      9.75 o
  -9  -3   1       12.56       15.56      4.78 o
  -8  -3   1      538.69      542.72     24.60 o
  -7  -3   1     3568.81     3617.65    154.32 o
  -6  -3   1     1921.02     1900.82     44.44 o
  -5  -3   1       17.93       38.93      9.25 o
  -4  -3   1     9238.88     9169.39    519.50 o
  -3  -3   1    11702.26    11092.24    477.50 o
  -2  -3   1     2379.21     2159.00     82.63 o
  -1  -3   1       12.40       34.01      5.58 o
   0  -3   1     9542.92     9048.37     22.08 o
   1  -3   1     2878.77     3010.96     15.82 o
   2  -3   1     2045.02     2236.07     54.57 o
   3  -3   1      196.46      222.27     13.12 o
   4  -3   1     5366.67     5570.78    151.61 o
   5  -3   1     4485.67     4444.83    239.61 o
   6  -3   1     3964.46     4178.29    235.11 o
   7  -3   1       46.47       59.62      5.71 o
   8  -3   1      582.86      638.86     32.92 o
   9  -3   1      663.09      671.64     33.06 o
  -9  -2   1      110.77      130.52     10.00 o
  -8  -2   1      368.37      378.72     21.42 o
  -7  -2   1     4679.10     4717.95    185.32 o
  -6  -2   1     4738.62     4756.18    129.83 o
  -5  -2   1      618.33      623.20      6.16 o
  -4  -2   1     1833.33     1819.54     57.56 o
  -3  -2   1    12822.99    12185.74     32.57 o
  -2  -2   1     1000.24      916.45     38.75 o
  -1  -2   1     2344.54     2131.68     66.36 o
   0  -2   1      873.46      885.99      9.98 o
   1  -2   1     7642.43     7933.95     53.38 o
   2  -2   1    10450.08    10878.59    376.08 o
   3  -2   1     4709.30     4736.23     67.79 o
   4  -2   1     1322.78     1317.60     23.78 o
   5  -2   1     3455.71     3492.24    110.37 o
   6  -2   1     5511.61     5683.74     42.17 o
   7  -2   1     1263.55     1292.62     35.28 o
   8  -2   1       32.84       29.08      4.73 o
   9  -2   1      415.29      431.46     43.03 o
 -10  -1   1     1327.15     1310.15     71.85 o
  -9  -1   1      537.41      571.63     25.07 o
  -8  -1   1       12.86       19.22      4.74 o
  -7  -1   1     2705.57     2714.30    130.15 o
  -6  -1   1     1971.21     1996.95     48.80 o
  -5  -1   1      733.37      699.62     14.49 o
  -4  -1   1       40.50       55.25      6.85 o
  -3  -1   1     5097.85     5021.65    116.26 o
  -2  -1   1     4129.23     3683.57    161.26 o
  -1  -1   1    13242.99    12949.93     59.12 o
   0  -1   1      835.61     1025.73     21.82 o
   1  -1   1    11347.86    11611.02    141.94 o
   2  -1   1    19049.45    15506.62     63.70 o
   3  -1   1    16684.52    14839.43   1380.31 o
   4  -1   1      266.89      288.69      8.01 o
   5  -1   1      673.20      698.44      9.84 o
   6  -1   1     1559.97     1653.52     20.58 o
   7  -1   1     2239.19     2223.12     51.85 o
   8  -1   1       55.80       60.49      5.50 o
   9  -1   1      219.73      210.83     35.82 o
 -10   0   1     1135.02     1165.02     65.30 o
  -9   0   1      699.52      738.98     33.37 o
  -8   0   1      241.62      261.69     14.30 o
  -7   0   1      939.19      923.15     24.44 o
  -6   0   1     3628.09     3613.66     98.72 o
  -5   0   1     1623.80     1584.32     58.46 o
  -4   0   1     3464.20     3360.70     68.31 o
  -3   0   1     1320.14     1296.46     17.98 o
  -2   0   1    17670.97     2231.99     38.27 o
   0   0   1    10276.59     8572.10     51.27 o
   1   0   1     1684.34     1712.16     42.94 o
   2   0   1     2608.86     2543.92     36.56 o
   3   0   1    13636.84    13254.01     94.70 o
   4   0   1     2027.43     2162.75     28.26 o
   5   0   1       11.78       29.96      4.35 o
   6   0   1     3236.16     3284.83    148.46 o
   7   0   1     4346.75     4505.75    150.42 o
   8   0   1      743.33      692.16    108.79 o
   9   0   1       25.34       37.05      3.67 o
 -10   1   1      443.04      423.61      6.98 o
  -9   1   1      477.34      511.40     26.30 o
  -8   1   1      570.85      565.46     18.85 o
  -7   1   1      270.94      283.97      5.05 o
  -6   1   1     2179.35     2276.70     35.71 o
  -5   1   1     5743.46     5494.50     78.57 o
  -4   1   1    15267.88    14116.42    243.98 o
  -3   1   1      635.99      626.58     20.36 o
  -2   1   1     4071.45     3931.42    106.26 o
   1   1   1      294.33      291.70      9.40 o
   2   1   1      440.75      428.07     10.25 o
   3   1   1     8038.34     7645.61     38.01 o
   4   1   1     8966.35     8588.28    289.30 o
   5   1   1      119.33      138.73     10.82 o
   6   1   1     1258.30     1235.93    197.75 o
   7   1   1     5363.70     5536.47    213.48 o
   8   1   1     1163.35     1223.02     50.62 o
   9   1   1       82.75      101.38      8.39 o
 -10   2   1      112.38      120.45      7.91 o
  -9   2   1      711.09      717.24      8.10 o
  -8   2   1     1662.56     1648.55     54.33 o
  -7   2   1     2146.11     2301.59     36.00 o
  -6   2   1      420.70      407.50     15.57 o
  -5   2   1     4806.60     4792.34     92.89 o
  -4   2   1    11041.45    10692.33    105.39 o
  -3   2   1     6298.24     6344.29    224.59 o
  -2   2   1      214.73      220.65      5.11 o
  -1   2   1     2815.84     2490.46     61.56 o
   1   2   1     3478.86     3492.78     81.30 o
   2   2   1      104.69      133.94     12.32 o
   3   2   1    14441.55    14482.90    327.97 o
   4   2   1    14603.27    14170.32    373.45 o
   5   2   1     2386.54     2304.10     82.10 o
   6   2   1       16.55       42.78      7.65 o
   7   2   1     1714.63     1754.36     52.67 o
   8   2   1      632.52      646.30     12.13 o
   9   2   1       94.95       97.43      6.04 o
 -10   3   1       93.01      120.19     11.02 o
  -9   3   1      425.54      473.24      9.16 o
  -8   3   1     2175.44     2244.28     25.54 o
  -7   3   1     4606.99     4848.79    106.50 o
  -6   3   1      407.60      433.06     10.76 o
  -5   3   1      732.01      784.03     13.48 o
  -4   3   1     8067.12     8388.31    250.64 o
  -3   3   1     8225.69     8157.44    134.62 o
  -2   3   1      517.10      466.78     11.93 o
  -1   3   1     1930.49     1890.81     31.78 o
   2   3   1      850.82      847.01     40.54 o
   3   3   1     2632.23     2599.16    107.27 o
   4   3   1     9143.86     8859.08    213.92 o
   5   3   1     1330.59     1327.79     17.37 o
   6   3   1      123.89      148.76      9.41 o
   7   3   1      208.04      219.91      9.19 o
   8   3   1      507.96      549.43     25.73 o
   9   3   1      282.86      280.98     15.62 o
 -10   4   1      506.86      468.67     17.95 o
  -9   4   1       31.36       41.44     11.37 o
  -8   4   1      660.09      709.08      8.91 o
  -7   4   1     3906.09     4028.49     56.37 o
  -6   4   1     1302.99     1347.76     29.98 o
  -5   4   1        1.20        7.64      4.52 o
  -4   4   1     3603.70     3594.40     86.00 o
  -2   4   1     5215.41     4967.76    116.84 o
  -1   4   1       98.79      104.97      4.17 o
   0   4   1    12392.71    11596.34     97.79 o
   1   4   1    15646.63    15519.51     33.05 o
   2   4   1     2385.93     2495.56     32.96 o
   3   4   1       11.62       19.32      5.57 o
   4   4   1     1629.56     1596.43     66.63 o
   5   4   1     1172.15     1121.24     13.55 o
   6   4   1      811.19      797.17      5.97 o
   7   4   1       18.77       19.92      4.52 o
   8   4   1      317.19      317.54     14.78 o
  -9   5   1       74.51       86.92      7.43 o
  -8   5   1       76.47       83.78      5.48 o
  -7   5   1     2261.71     2454.72     24.70 o
  -6   5   1     3460.23     3640.31    158.08 o
  -5   5   1      613.51      634.73     14.11 o
  -4   5   1     1832.45     1829.61     25.28 o
  -3   5   1    17416.86    16832.95     40.90 o
  -2   5   1     8391.03     8165.80    143.25 o
  -1   5   1     1053.22     1041.84     42.58 o
   0   5   1     1127.32     1074.17     50.42 o
   1   5   1     4540.61     4370.46     70.88 o
   2   5   1      633.68      676.28     11.92 o
   3   5   1      594.53      590.57     17.74 o
   4   5   1      217.86      221.51      6.28 o
   5   5   1      844.67      910.52      9.29 o
   6   5   1     1655.24     1738.24     32.53 o
   7   5   1      576.70      569.03     17.53 o
   8   5   1       20.83       36.61      4.75 o
  -9   6   1      308.60      312.38      8.69 o
  -8   6   1        0.62        3.93      5.42 o
  -7   6   1     1718.19     1851.78     66.38 o
  -6   6   1     5396.75     5817.38    143.53 o
  -5   6   1     1702.68     1781.86     44.11 o
  -4   6   1      296.19      299.44      8.74 o
  -3   6   1     3481.89     3424.68     68.37 o
  -2   6   1     2940.07     2807.95     64.29 o
  -1   6   1     1014.02     1018.27     93.70 o
   0   6   1       30.60       38.00      4.72 o
   1   6   1     1119.17     1178.05     15.41 o
   2   6   1     3574.07     3837.95     41.38 o
   3   6   1     2766.54     2960.58    109.76 o
   4   6   1      145.12      140.04      5.10 o
   5   6   1      632.81      604.53     27.03 o
   6   6   1     1091.53     1090.36     16.26 o
   7   6   1      812.15      780.97     24.86 o
  -9   7   1      812.06      788.33     11.02 o
  -8   7   1      202.58      219.98      7.83 o
  -7   7   1      374.15      426.06      9.49 o
  -6   7   1     2636.94     2897.49     81.87 o
  -5   7   1     1535.41     1653.73     36.89 o
  -4   7   1      255.47      262.16      5.65 o
  -3   7   1      252.43      251.60      4.80 o
  -2   7   1     1355.70     1318.96     49.96 o
  -1   7   1     1493.83     1448.86     43.31 o
   0   7   1     1747.59     1745.62     50.34 o
   1   7   1      117.13      124.05      4.49 o
   2   7   1      972.05     1010.17      9.72 o
   3   7   1     3947.13     4232.31     93.47 o
   4   7   1      949.33      990.02     23.28 o
   5   7   1       17.42       20.17     10.15 o
   6   7   1      318.15      313.01      6.49 o
  -8   8   1      338.15      328.73      8.18 o
  -7   8   1       44.11       54.53      7.28 o
  -6   8   1      605.86      601.86      6.92 o
  -5   8   1      454.58      465.70     30.39 o
  -4   8   1      914.60      932.74     55.74 o
  -3   8   1       77.47       88.82      6.31 o
  -2   8   1      873.98      874.81     51.01 o
  -1   8   1     3030.72     3029.09     36.47 o
   0   8   1     3556.04     3801.12     55.07 o
   1   8   1      203.99      230.19      5.53 o
   2   8   1      417.54      415.79      8.24 o
   3   8   1     1087.85     1160.95     68.48 o
   4   8   1      834.74      806.81     37.00 o
   5   8   1       19.76       22.48      5.07 o
   6   8   1       41.88       30.78      9.45 o
  -7   9   1      176.10      183.24     11.78 o
  -6   9   1       49.63       60.88      7.04 o
  -5   9   1      632.93      653.55     21.65 o
  -4   9   1     1822.62     1888.95     44.11 o
  -3   9   1     1243.98     1308.36     48.77 o
  -2   9   1       22.15       36.76      7.86 o
  -1   9   1      844.17      884.62      7.45 o
   0   9   1     2419.29     2578.66    114.83 o
   1   9   1      463.42      519.57      8.56 o
   2   9   1       16.88       13.40     10.13 o
   3   9   1      287.40      304.60     15.93 o
   4   9   1      710.20      657.63     16.10 o
  -6  10   1       55.26       64.32      5.96 o
  -5  10   1      194.24      182.47      5.86 o
  -4  10   1     1018.32     1029.08     36.88 o
  -3  10   1     1604.41     1593.63     85.22 o
  -2  10   1       75.56       82.89      4.50 o
  -1  10   1      130.18      128.03      4.45 o
   0  10   1      677.74      715.70     49.04 o
   1  10   1      646.16      694.74     24.73 o
   2  10   1       37.96       49.96      8.73 o
   3  10   1      106.45       98.47     17.35 o
  -4  11   1      317.53      293.54     34.54 o
  -3  11   1      702.03      671.67     42.77 o
  -2  11   1      158.98      166.00     12.25 o
  -1  11   1        1.01        3.52      6.94 o
   0  11   1      328.41      330.56     21.20 o
   1  11   1      570.76      615.14     11.05 o
  -2 -11   2      131.72      125.04      5.22 o
  -1 -11   2      560.84      490.22     23.83 o
   0 -11   2      475.13      464.19     34.99 o
   1 -11   2        8.84       17.28      8.26 o
   2 -11   2      357.78      354.11     22.88 o
   3 -11   2      988.97      929.79     98.07 o
   4 -11   2      348.48      300.98     23.10 o
  -4 -10   2      420.12      386.17     17.27 o
  -3 -10   2      138.25      126.74     10.60 o
  -2 -10   2       19.19       20.77      4.41 o
  -1 -10   2     1056.15     1046.05     28.16 o
   0 -10   2     1457.25     1499.61     45.54 o
   1 -10   2      253.22      248.81     14.63 o
   2 -10   2       55.81       60.80      5.85 o
   3 -10   2     1131.61     1192.56     40.14 o
   4 -10   2      736.34      714.60     38.61 o
   5 -10   2      169.11      163.74      9.66 o
   6 -10   2        2.01       11.37      6.18 o
  -5  -9   2      155.80      140.86     10.19 o
  -4  -9   2     1146.85     1182.06     49.99 o
  -3  -9   2      968.54      982.99     55.47 o
  -2  -9   2       38.90       42.73      6.54 o
  -1  -9   2      688.80      706.90     22.81 o
   0  -9   2     2595.59     2602.20     72.44 o
   1  -9   2      796.09      811.44     50.11 o
   2  -9   2       77.18       74.47     11.19 o
   3  -9   2      428.94      422.69     11.22 o
   4  -9   2      572.55      558.72     16.94 o
   5  -9   2      465.87      426.52      6.89 o
   6  -9   2       85.07       77.20      5.30 o
   7  -9   2      179.70      167.67     15.62 o
  -6  -8   2      160.90      146.24     16.90 o
  -5  -8   2       34.93       48.10      6.24 o
  -4  -8   2     1878.10     2050.79     78.60 o
  -3  -8   2     1523.36     1619.05     31.84 o
  -2  -8   2      439.91      468.38     19.72 o
  -1  -8   2       67.81       79.27      5.27 o
   0  -8   2     1388.13     1417.55     62.04 o
   1  -8   2     1061.46     1058.99     18.40 o
   2  -8   2      709.86      728.86     12.28 o
   3  -8   2        2.67        8.12      4.68 o
   4  -8   2     1351.88     1382.28     33.52 o
   5  -8   2     1290.47     1326.79     41.80 o
   6  -8   2     1064.71     1065.34     32.13 o
   7  -8   2        4.22       -0.57      5.98 o
  -7  -7   2     1049.50     1012.28     28.24 o
  -6  -7   2      805.18      787.52      9.83 o
  -5  -7   2       74.22       92.97      6.35 o
  -4  -7   2      562.64      548.90     10.06 o
  -3  -7   2     2633.48     2658.22    128.66 o
  -2  -7   2      569.33      577.46     28.24 o
  -1  -7   2      295.32      288.10     11.52 o
   0  -7   2      810.30      808.19     14.30 o
   1  -7   2     1874.69     1793.89     40.08 o
   2  -7   2     2925.87     2862.93     39.89 o
   3  -7   2      507.60      514.31     12.56 o
   4  -7   2      448.56      447.72     16.17 o
   5  -7   2     1717.30     1847.14     74.22 o
   6  -7   2     2053.71     2120.13     79.88 o
   7  -7   2      298.96      304.71     15.19 o
   8  -7   2       29.55       32.80      4.84 o
  -8  -6   2       24.31       21.92      5.92 o
  -7  -6   2      981.82     1046.59     18.27 o
  -6  -6   2      730.92      759.30     20.67 o
  -5  -6   2      333.28      355.64      6.85 o
  -4  -6   2       14.78       27.47      6.52 o
  -3  -6   2      997.55     1012.96     63.83 o
  -2  -6   2     1960.41     1873.45     90.14 o
  -1  -6   2     2879.64     2995.97     30.19 o
   0  -6   2        0.07       11.35      5.84 o
   1  -6   2     3320.50     3354.53     35.02 o
   2  -6   2     6895.52     6735.01    151.29 o
   3  -6   2     4967.00     4953.92     96.80 o
   4  -6   2        5.18        3.07      5.52 o
   5  -6   2      564.31      587.28     30.83 o
   6  -6   2     1877.58     1904.63     97.19 o
   7  -6   2      820.69      865.06      7.85 o
   8  -6   2        3.87        4.52      4.92 o
  -8  -5   2       69.85       71.34      6.45 o
  -7  -5   2      302.09      298.61      9.69 o
  -6  -5   2      869.18      890.47     60.65 o
  -5  -5   2      862.20      873.46     61.06 o
  -4  -5   2      678.21      742.72     31.81 o
  -3  -5   2     1507.55     1451.22     46.49 o
  -2  -5   2     6072.51     5808.98    351.47 o
  -1  -5   2    10748.08    10617.21    201.13 o
   0  -5   2     2644.33     2667.02    118.88 o
   1  -5   2      672.48      694.17     23.14 o
   2  -5   2     3764.66     3916.19     32.36 o
   3  -5   2     6465.38     6742.45    164.17 o
   4  -5   2      538.13      557.23     12.63 o
   5  -5   2       94.74       98.69      4.43 o
   6  -5   2     2522.37     2512.86    158.81 o
   7  -5   2     2656.73     2700.69     48.83 o
   8  -5   2      242.18      253.75      9.47 o
   9  -5   2       49.62       51.55      4.84 o
  -9  -4   2      251.59      241.62     18.55 o
  -8  -4   2      309.97      301.08      5.80 o
  -7  -4   2        2.50        7.50      6.69 o
  -6  -4   2      923.64      891.18     75.08 o
  -5  -4   2     3391.33     3543.44     67.15 o
  -4  -4   2     5951.14     5794.79    290.45 o
  -3  -4   2      172.33      180.05      8.27 o
  -2  -4   2     2614.93     2488.43     30.97 o
  -1  -4   2    14227.33    13910.26    378.78 o
   0  -4   2     7206.91     7016.83     39.75 o
   1  -4   2        6.30       17.37     12.22 o
   2  -4   2      885.54      939.98      9.05 o
   3  -4   2    12119.32    12947.88    289.61 o
   4  -4   2     4767.28     4905.29    152.03 o
   5  -4   2       52.42       63.47      5.66 o
   6  -4   2     1439.18     1436.74     58.36 o
   7  -4   2     4075.84     4217.67    173.36 o
   8  -4   2      809.42      809.45     51.07 o
   9  -4   2       11.60       16.59      5.13 o
  -9  -3   2      279.95      282.01     19.41 o
  -8  -3   2     1191.74     1210.44     68.05 o
  -7  -3   2      873.63      905.75     29.47 o
  -6  -3   2      779.91      793.94     42.85 o
  -5  -3   2     4142.75     4034.76    336.13 o
  -4  -3   2    13159.00    11157.90   3475.89 o
  -3  -3   2     2555.86     2444.79    146.20 o
  -2  -3   2       54.14       80.90     20.48 o
  -1  -3   2     5623.16     6005.36    177.69 o
   0  -3   2    14238.61    14237.16    203.32 o
   1  -3   2      907.30      985.13      9.59 o
   2  -3   2      560.16      649.74      8.62 o
   3  -3   2    10173.48    10164.07    419.71 o
   4  -3   2    12699.91    12165.85    649.84 o
   5  -3   2     1370.38     1315.32     60.10 o
   6  -3   2      214.76      219.53      5.25 o
   7  -3   2     2233.05     2324.87    107.67 o
   8  -3   2      751.29      766.91     54.88 o
   9  -3   2      278.11      276.10     28.51 o
  -9  -2   2      359.07      348.99     18.89 o
  -8  -2   2     2204.73     2261.31    130.18 o
  -7  -2   2     3571.96     3473.43    182.73 o
  -6  -2   2      346.38      348.74      5.13 o
  -5  -2   2      925.55      891.38     54.61 o
  -4  -2   2     6627.54     6219.99    619.20 o
  -3  -2   2     5979.51     5476.85    398.07 o
  -2  -2   2       60.17       88.09     15.31 o
  -1  -2   2     3160.86     3258.45    190.77 o
   1  -2   2    18700.91    18893.12   1134.89 o
   2  -2   2     1114.75     1201.14     21.39 o
   3  -2   2     6955.22     6921.33    166.71 o
   4  -2   2    10106.46     9227.48    352.70 o
   5  -2   2     2014.02     1930.72     29.19 o
   6  -2   2       59.56       74.59     12.40 o
   7  -2   2      667.42      716.27     21.56 o
   8  -2   2      539.43      544.21     46.72 o
   9  -2   2      434.44      391.50     39.69 o
 -10  -1   2      378.48      374.00      6.84 o
  -9  -1   2       97.25      100.66      4.68 o
  -8  -1   2     1066.50     1082.21     59.97 o
  -7  -1   2     4719.38     4630.98    226.11 o
  -6  -1   2      601.94      572.89     25.26 o
  -5  -1   2        5.85       14.61      5.45 o
  -4  -1   2     7871.36     7197.70     23.41 o
  -2  -1   2     3356.64     3414.40    314.75 o
  -1  -1   2       20.32       79.43     29.19 o
   0  -1   2    13887.34    14615.51    237.42 o
   2  -1   2     2878.98     2690.69    120.39 o
   3  -1   2      144.31      147.13      8.00 o
   4  -1   2     2856.18     2860.73     47.14 o
   5  -1   2     2070.39     2102.13     32.78 o
   6  -1   2     2670.96     2703.76     87.36 o
   7  -1   2        0.19       11.96      6.41 o
   8  -1   2      599.74      602.42     62.48 o
   9  -1   2      827.60      799.03     25.02 o
 -10   0   2      823.41      825.33      8.04 o
  -9   0   2       44.36       51.34      5.33 o
  -8   0   2      265.96      271.93     14.71 o
  -7   0   2     3163.45     3235.43    132.36 o
  -6   0   2     3352.68     3287.29    185.82 o
  -5   0   2      245.50      241.65      6.72 o
  -4   0   2     5309.24     5095.31    171.74 o
  -1   0   2     1533.30     1385.46     59.51 o
   0   0   2     8334.09     7309.12     33.80 o
   1   0   2     3842.68     3389.43     99.23 o
   2   0   2     1834.92     1783.10     27.10 o
   3   0   2     1038.71     1070.27     14.66 o
   4   0   2     1284.38     1328.66     32.15 o
   5   0   2     1059.81     1121.90     13.93 o
   6   0   2     3764.08     3917.39    238.87 o
   7   0   2     1155.53     1145.28     30.79 o
   8   0   2      182.11      179.57      7.67 o
   9   0   2      697.99      725.69     52.34 o
 -10   1   2     1106.99     1117.92     10.41 o
  -9   1   2      255.22      286.97      6.18 o
  -8   1   2       12.82        8.84      9.70 o
  -7   1   2     4677.90     4760.08    353.44 o
  -6   1   2     8207.04     8089.43     22.85 o
  -5   1   2     2970.38     2857.70    123.19 o
  -4   1   2       17.23       57.50     16.43 o
  -3   1   2    11144.47     9704.49     32.17 o
  -2   1   2     5364.91     4363.60     37.07 o
   1   1   2     2185.39     2364.94    126.59 o
   2   1   2     7854.43     7940.28    186.77 o
   3   1   2    11364.60    11217.73    363.51 o
   4   1   2       71.77       90.55      7.40 o
   5   1   2     2631.07     2678.60     94.03 o
   6   1   2     4146.47     4237.90    180.13 o
   7   1   2     2218.80     2233.07    379.09 o
   8   1   2        1.75       17.47      5.81 o
   9   1   2      173.65      186.97     10.14 o
 -10   2   2     1351.35     1341.86      9.59 o
  -9   2   2     1082.59     1135.34     10.65 o
  -8   2   2      194.09      200.81     17.97 o
  -7   2   2     1446.06     1533.44     41.32 o
  -6   2   2     6419.25     6310.16    276.94 o
  -5   2   2     3356.19     3345.38     82.34 o
  -4   2   2      738.65      744.73     22.18 o
  -3   2   2     1542.46     1628.35     52.57 o
  -2   2   2      520.09      494.55     30.43 o
  -1   2   2     4876.11     4769.62    202.67 o
   0   2   2     5612.43     5691.80    154.60 o
   1   2   2     1897.03     1625.78    204.01 o
   2   2   2     4528.47     4178.75    153.09 o
   3   2   2    17897.79    16855.62     36.67 o
   4   2   2     3018.93     3091.62    122.32 o
   5   2   2      261.20      246.47     38.33 o
   6   2   2     1695.86     1748.70     75.26 o
   7   2   2     1852.39     1910.43     62.53 o
   8   2   2      216.79      244.17     13.38 o
   9   2   2       15.14       14.17      4.32 o
 -10   3   2     1071.98     1088.82     11.16 o
  -9   3   2     1453.89     1489.85     10.15 o
  -8   3   2      863.16      860.62     13.12 o
  -7   3   2       52.29       51.41      4.90 o
  -6   3   2     2300.77     2305.84     35.62 o
  -5   3   2     1059.60     1128.93     27.99 o
  -4   3   2     3774.74     3821.44     91.93 o
  -3   3   2        9.84       19.48      4.90 o
  -2   3   2     4975.57     4651.09    168.73 o
  -1   3   2     9513.77     8927.73    257.65 o
   1   3   2      243.46      276.93      6.43 o
   2   3   2     3576.39     3766.08     76.24 o
   3   3   2     7653.78     7330.63    143.72 o
   4   3   2     3185.86     3221.16    101.73 o
   5   3   2       38.20       40.27      3.21 o
   6   3   2      458.59      460.04     12.99 o
   7   3   2     1518.65     1481.06     19.19 o
   8   3   2      449.17      434.82      8.78 o
 -10   4   2      177.81      178.32      6.42 o
  -9   4   2      756.85      777.82     28.04 o
  -8   4   2      690.99      709.40     11.04 o
  -7   4   2      899.72      982.55     21.35 o
  -6   4   2      348.07      383.23     13.70 o
  -5   4   2     1502.34     1616.43     55.45 o
  -4   4   2     9703.05     9586.19    161.16 o
  -3   4   2     5125.49     4983.07     86.27 o
  -2   4   2     1300.19     1287.19     50.46 o
  -1   4   2    15619.53    15862.27     34.54 o
   0   4   2    18045.07    17541.03     34.41 o
   1   4   2     2356.56     2428.50    119.46 o
   2   4   2      135.95      149.83      8.94 o
   3   4   2     2592.25     2624.74    116.90 o
   4   4   2     3061.13     2959.66    155.01 o
   5   4   2      231.05      235.36      8.43 o
   6   4   2       33.10       36.42      4.54 o
   7   4   2     1341.92     1362.30     45.61 o
   8   4   2      857.95      874.04     32.14 o
  -9   5   2      283.02      306.67     16.90 o
  -8   5   2      787.75      850.99     27.59 o
  -7   5   2     2410.10     2645.71     34.61 o
  -6   5   2       62.58       68.70      5.61 o
  -5   5   2     1665.60     1789.79     26.24 o
  -4   5   2     7316.19     7687.30     64.99 o
  -3   5   2    10743.12    10341.87    265.39 o
  -2   5   2      399.94      396.94     13.08 o
  -1   5   2      886.90      866.96     11.90 o
   0   5   2     6971.35     7052.75     28.47 o
   1   5   2     2274.81     2317.28     56.92 o
   2   5   2       69.60       74.20      7.19 o
   3   5   2     1439.38     1387.07     77.45 o
   4   5   2     4893.08     4576.75    177.65 o
   5   5   2     1733.72     1779.85     17.08 o
   6   5   2      110.59      141.53     13.25 o
   7   5   2      352.00      347.01     12.91 o
  -9   6   2       47.84       51.58      6.84 o
  -8   6   2      761.07      853.83     15.26 o
  -7   6   2     4026.74     4626.04    127.89 o
  -6   6   2     1634.56     1850.93     29.31 o
  -5   6   2      448.87      485.54     23.01 o
  -4   6   2     4935.84     5126.89    130.70 o
  -3   6   2     5529.40     5511.42    112.10 o
  -2   6   2      655.12      627.39     12.85 o
  -1   6   2       12.93       10.97      8.32 o
   0   6   2     4121.17     4163.88     11.69 o
   1   6   2     3689.01     3801.58    212.59 o
   2   6   2      940.23     1003.35     22.05 o
   3   6   2       18.20       21.60      4.92 o
   4   6   2     2255.65     2437.44     27.52 o
   5   6   2     1453.56     1412.10     54.87 o
   6   6   2      299.20      295.80     14.35 o
   7   6   2        0.20        2.14      4.08 o
  -9   7   2       36.27       48.71      7.58 o
  -8   7   2      263.82      286.25      8.64 o
  -7   7   2     2338.58     2622.86     40.62 o
  -6   7   2     1973.98     2161.33    108.72 o
  -5   7   2      270.17      278.07      7.00 o
  -4   7   2      316.05      308.20     20.19 o
  -3   7   2     3997.35     4097.83    169.14 o
  -2   7   2     1812.15     1785.27    124.83 o
  -1   7   2      190.27      218.02     13.00 o
   0   7   2     1515.93     1506.12     84.82 o
   1   7   2     7224.25     7649.71     18.68 o
   2   7   2     2166.98     2410.45     57.08 o
   3   7   2      325.07      326.39     14.83 o
   4   7   2      265.05      283.67      7.62 o
   5   7   2      288.65      276.45      5.04 o
   6   7   2      233.47      226.31      4.58 o
  -8   8   2       31.12       42.05      6.94 o
  -7   8   2      785.37      859.79     44.14 o
  -6   8   2     1407.42     1509.50     79.43 o
  -5   8   2      292.92      323.54      6.99 o
  -4   8   2        0.83       -3.44      6.02 o
  -3   8   2     2582.98     2637.94    159.84 o
  -2   8   2     3043.74     3167.27    136.04 o
  -1   8   2     1548.66     1585.42     52.13 o
   0   8   2        6.29       17.23      4.53 o
   1   8   2      975.42     1003.12      8.97 o
   2   8   2      842.82      891.00     46.35 o
   3   8   2      365.43      373.97      7.97 o
   4   8   2        2.64        5.09      6.55 o
   5   8   2      153.86      155.34      6.44 o
  -7   9   2      153.53      177.94      7.73 o
  -6   9   2     1399.01     1508.69    132.34 o
  -5   9   2      825.54      893.07    107.61 o
  -4   9   2      321.83      349.64      6.18 o
  -3   9   2      524.37      549.26     22.52 o
  -2   9   2     2105.85     2128.05     89.94 o
  -1   9   2      868.48      872.58     16.32 o
   0   9   2      293.03      297.12      6.48 o
   1   9   2       59.93       52.14      5.91 o
   2   9   2      274.37      257.06      7.14 o
   3   9   2      467.18      474.26      7.83 o
   4   9   2      152.77      134.70      8.79 o
  -6  10   2      639.79      626.03     37.23 o
  -5  10   2      971.38     1005.87     45.91 o
  -4  10   2      489.58      484.03     37.18 o
  -3  10   2       12.24       22.11      8.32 o
  -2  10   2      219.35      217.68      5.95 o
  -1  10   2      359.99      359.86     28.84 o
   0  10   2      388.94      391.07      7.54 o
   1  10   2        8.41       14.62      8.47 o
   2  10   2      118.16       91.10      6.84 o
   3  10   2      686.97      639.27     11.26 o
  -4  11   2      332.94      316.89     36.50 o
  -3  11   2      157.55      160.31     11.08 o
  -2  11   2       31.97       36.64      6.29 o
  -1  11   2      293.99      298.20      6.01 o
   0  11   2      742.06      761.85     11.32 o
   1  11   2      212.80      230.06     10.15 o
  -2 -11   3      252.91      241.61      5.69 o
  -1 -11   3      185.22      171.63      5.21 o
   0 -11   3       25.50       40.25     12.93 o
   1 -11   3      319.66      304.34     22.39 o
   2 -11   3      830.38      773.56     21.85 o
   3 -11   3      393.72      337.86      7.16 o
   4 -11   3       11.28       11.65      4.89 o
  -4 -10   3       31.25       37.61      6.54 o
  -3 -10   3      179.50      179.73      7.57 o
  -2 -10   3      801.47      772.66     33.52 o
  -1 -10   3     1310.00     1350.25     65.64 o
   0 -10   3      196.06      189.57     10.99 o
   1 -10   3      174.02      189.72     11.84 o
   2 -10   3      768.57      759.92     32.48 o
   3 -10   3      855.39      808.18     18.47 o
   4 -10   3       49.63       51.75      6.13 o
   5 -10   3      100.66       90.85      4.92 o
  -5  -9   3      533.25      471.40      7.06 o
  -4  -9   3      527.46      577.23     28.35 o
  -3  -9   3        2.33        5.07      7.40 o
  -2  -9   3      483.20      499.50     33.41 o
  -1  -9   3     1889.99     1889.23     64.35 o
   0  -9   3      814.79      895.35     16.36 o
   1  -9   3        0.02       -4.42      7.15 o
   2  -9   3      415.49      416.55     33.69 o
   3  -9   3     1970.88     1999.45     52.04 o
   4  -9   3      713.26      683.63      6.57 o
   5  -9   3       11.40        8.82      5.17 o
   6  -9   3      520.31      516.12     14.86 o
  -6  -8   3      126.87      115.35      4.89 o
  -5  -8   3      943.23      976.72     62.49 o
  -4  -8   3     2167.26     2389.84     61.62 o
  -3  -8   3      243.72      260.75     10.83 o
  -2  -8   3      134.85      139.75      4.40 o
  -1  -8   3     1574.33     1621.55     38.77 o
   0  -8   3     1991.48     2091.61     91.81 o
   1  -8   3      168.44      172.41      6.18 o
   2  -8   3      406.41      430.57     49.08 o
   3  -8   3     2140.28     2106.12     18.24 o
   4  -8   3     1807.43     1734.41     57.00 o
   5  -8   3      288.47      280.99     12.27 o
   6  -8   3      120.05      112.78      5.43 o
   7  -8   3      740.83      721.65     32.33 o
  -7  -7   3      547.89      555.20     11.93 o
  -6  -7   3        6.69       22.41      6.05 o
  -5  -7   3      432.86      484.57     17.35 o
  -4  -7   3     1632.01     1656.80     83.77 o
  -3  -7   3     1141.88     1127.46     45.55 o
  -2  -7   3       11.45        2.06     19.31 o
  -1  -7   3     1270.86     1285.69      7.81 o
   0  -7   3     6090.11     6309.31     56.91 o
   1  -7   3     2341.52     2398.30     75.96 o
   2  -7   3      168.63      179.55      6.87 o
   3  -7   3     2941.15     3014.94     41.02 o
   4  -7   3     2563.67     2541.45     36.11 o
   5  -7   3      793.39      783.81     23.30 o
   6  -7   3       30.03       40.77      5.50 o
   7  -7   3      352.99      345.29      6.57 o
   8  -7   3      328.06      284.82     20.56 o
  -8  -6   3      483.46      465.69      6.60 o
  -7  -6   3     1168.74     1196.75     48.57 o
  -6  -6   3      112.79      118.93      7.82 o
  -5  -6   3       64.83       57.59     15.46 o
  -4  -6   3     2553.56     2591.76    147.48 o
  -3  -6   3     2730.25     2765.84    154.89 o
  -2  -6   3      713.27      744.18     30.96 o
  -1  -6   3      668.03      694.10      6.65 o
   0  -6   3     6371.37     6171.96     99.53 o
   1  -6   3     4803.87     4831.81     87.61 o
   2  -6   3     1231.03     1291.08     30.97 o
   3  -6   3       58.90       77.80      4.96 o
   4  -6   3     1498.65     1498.33     84.63 o
   5  -6   3      916.40      917.52     71.51 o
   6  -6   3      902.68      891.62     51.51 o
   7  -6   3       14.04       12.85      7.42 o
   8  -6   3      350.38      320.87     17.11 o
  -8  -5   3      243.85      241.64     15.55 o
  -7  -5   3     1321.10     1324.94     84.79 o
  -6  -5   3      901.52      955.14     18.68 o
  -5  -5   3       26.17       36.20      4.13 o
  -4  -5   3     2614.79     2735.28    155.16 o
  -3  -5   3     7254.27     6649.15    379.00 o
  -2  -5   3     3417.84     3466.90     38.27 o
  -1  -5   3      424.61      431.08      7.18 o
   0  -5   3     4491.81     4580.55     94.35 o
   1  -5   3     2689.06     2691.24     81.06 o
   2  -5   3     1835.83     1980.69     11.70 o
   3  -5   3      395.91      438.75     24.11 o
   4  -5   3      680.86      697.67     47.60 o
   5  -5   3     1309.80     1276.54    105.12 o
   6  -5   3     2349.23     2336.82    173.56 o
   7  -5   3      316.64      300.23     15.24 o
   8  -5   3      183.56      186.24     14.01 o
  -9  -4   3       97.89      100.66     12.13 o
  -8  -4   3       64.81       68.99      4.33 o
  -7  -4   3     2051.96     2104.47    174.76 o
  -6  -4   3     2498.99     2571.37    173.82 o
  -5  -4   3     1340.74     1354.81    150.57 o
  -4  -4   3      469.49      470.71     17.60 o
  -3  -4   3     8961.88     9228.21    241.83 o
  -2  -4   3     3263.49     3206.12     61.22 o
  -1  -4   3     3167.20     3288.92    163.47 o
   0  -4   3       36.01       54.79      7.11 o
   1  -4   3     2096.44     2287.50     12.51 o
   2  -4   3     3271.22     3509.44    271.17 o
   3  -4   3     3452.06     3487.13    133.24 o
   4  -4   3       33.65       67.31      4.83 o
   5  -4   3     2116.40     1972.95    117.85 o
   6  -4   3     4748.03     4471.45    283.59 o
   7  -4   3     1350.53     1318.42     55.56 o
   8  -4   3        0.69        4.23      5.14 o
   9  -4   3      297.54      287.58     11.41 o
  -9  -3   3      446.15      453.56     30.49 o
  -8  -3   3       47.98       52.79      6.02 o
  -7  -3   3     1496.73     1536.34     66.68 o
  -6  -3   3     2989.07     3122.36    243.35 o
  -5  -3   3     1716.88     1642.49    251.70 o
  -4  -3   3      806.62      813.24     51.97 o
  -3  -3   3     1205.10     1209.33     88.16 o
  -2  -3   3     1563.92     1553.49    129.28 o
  -1  -3   3     3601.78     4087.88    112.83 o
   0  -3   3     1405.48     1572.94     12.58 o
   1  -3   3      949.49     1099.75     64.67 o
   2  -3   3    12595.01    12788.21    961.00 o
   3  -3   3    16452.21    15866.69    406.35 o
   4  -3   3     1104.16     1077.62     53.06 o
   5  -3   3      431.43      423.15     10.02 o
   6  -3   3     2263.80     2254.73     32.46 o
   7  -3   3     1928.40     1963.15    109.47 o
   8  -3   3       49.11       56.76      4.45 o
   9  -3   3       61.01       54.96      5.11 o
 -10  -2   3      725.69      701.05      7.99 o
  -9  -2   3      875.70      906.35     36.98 o
  -8  -2   3      796.40      823.92     59.78 o
  -7  -2   3      279.45      277.29     16.45 o
  -6  -2   3     2512.25     2502.00    123.73 o
  -5  -2   3     1638.61     1613.26    256.48 o
  -4  -2   3     2914.38     2852.59    223.97 o
  -3  -2   3        1.20        5.96      7.27 o
  -2  -2   3     5421.00     5764.20    298.20 o
  -1  -2   3    11858.62    13592.62    178.68 o
   0  -2   3    11357.12    12030.54    782.70 o
   1  -2   3      336.16      412.52     14.26 o
   2  -2   3     4209.80     4131.40    258.14 o
   3  -2   3    16728.28    15371.13    698.23 o
   4  -2   3     2953.41     2753.00     84.43 o
   5  -2   3        1.25       14.20      5.21 o
   6  -2   3     1272.86     1346.03     26.54 o
   7  -2   3     2106.34     2258.50    119.43 o
   8  -2   3      577.53      577.50     69.19 o
   9  -2   3        7.12       16.50      4.87 o
 -10  -1   3      292.54      303.46      8.58 o
  -9  -1   3      571.04      588.11      9.00 o
  -8  -1   3      695.31      706.67      9.05 o
  -7  -1   3      975.74      989.09     87.48 o
  -6  -1   3      385.89      408.49     35.94 o
  -5  -1   3     2239.92     2117.16    176.64 o
  -4  -1   3    11903.36     9842.22     24.66 o
  -3  -1   3     3226.76     3233.96    191.49 o
  -2  -1   3     1080.79     1189.79     15.10 o
   1  -1   3     1831.73     1666.50     36.40 o
   2  -1   3      402.22      419.03     28.49 o
   3  -1   3     6157.77     5688.56    288.18 o
   4  -1   3     4665.05     4518.15     86.27 o
   5  -1   3       73.75       94.72      8.69 o
   6  -1   3      230.23      225.21     10.45 o
   7  -1   3     2829.56     3058.01    311.50 o
   8  -1   3     1080.21     1073.27    132.91 o
   9  -1   3      238.84      209.23      7.78 o
 -10   0   3       17.28       20.29      5.49 o
  -9   0   3      316.23      328.30      8.15 o
  -8   0   3     1330.07     1247.77      9.40 o
  -7   0   3     2225.21     2106.18     11.69 o
  -6   0   3       13.36       38.08      7.91 o
  -5   0   3     3651.31     3498.00     16.19 o
  -2   0   3        2.07       30.03      9.78 o
  -1   0   3      648.69      531.01     12.71 o
   0   0   3    29884.89    23586.99    115.75 o
   1   0   3     2161.34     1972.03     24.14 o
   2   0   3        3.09       12.37      4.43 o
   3   0   3     4193.91     4453.80    146.63 o
   4   0   3     9543.87     9751.40    283.08 o
   5   0   3     3524.80     3413.94     43.94 o
   6   0   3       74.40       92.69      8.08 o
   7   0   3     1177.32     1148.01     76.70 o
   8   0   3      893.88      890.44     91.50 o
   9   0   3      249.65      228.18     76.34 o
 -10   1   3      317.22      325.13      8.47 o
  -9   1   3      105.39       90.94      7.67 o
  -8   1   3     1849.52     1742.86     10.52 o
  -7   1   3     8098.74     7853.05     22.02 o
  -6   1   3     1722.67     1668.03     11.50 o
  -5   1   3      704.94      688.80     10.25 o
  -2   1   3      435.10      435.22     15.05 o
  -1   1   3      550.93      728.40     16.99 o
   0   1   3    14406.48    15132.81     50.84 o
   1   1   3     9503.07     9625.45    273.60 o
   2   1   3     1412.02     1384.20     83.43 o
   3   1   3      826.51      811.43      8.44 o
   4   1   3     7908.43     7625.45    253.31 o
   5   1   3     3266.92     3325.18     92.77 o
   6   1   3     1024.57     1091.31     61.70 o
   7   1   3       58.71       55.50      4.33 o
   8   1   3      401.02      369.40     24.65 o
   9   1   3      255.55      242.39     24.26 o
 -10   2   3      975.27      975.00      8.84 o
  -9   2   3       24.92       28.26      5.22 o
  -8   2   3      911.61      913.29      8.50 o
  -7   2   3     7298.61     7175.23     21.49 o
  -6   2   3     3147.18     2917.11     14.67 o
  -5   2   3      146.95      154.34      6.34 o
  -4   2   3     1551.89     1494.81     70.82 o
  -2   2   3     3021.10     2860.79     19.76 o
  -1   2   3      848.79      928.39     13.29 o
   2   2   3     8570.94     8680.74    325.85 o
   3   2   3      716.20      664.53     35.51 o
   4   2   3     1563.50     1578.15     82.32 o
   5   2   3     1389.20     1371.76     63.37 o
   6   2   3     1130.49     1036.49    170.52 o
   7   2   3      142.67      136.40      4.30 o
   8   2   3       74.28       82.09      5.83 o
 -10   3   3     1828.41     1840.81     13.08 o
  -9   3   3      204.66      211.79      8.23 o
  -8   3   3       49.83       60.50      5.65 o
  -7   3   3     2510.42     2543.17     99.37 o
  -6   3   3     3277.82     3224.53     42.59 o
  -5   3   3      407.45      401.66     19.43 o
  -4   3   3      333.89      357.82      6.37 o
  -3   3   3    11743.85    11714.35     38.80 o
  -1   3   3     5669.73     5473.46     21.25 o
   0   3   3      431.60      450.33     26.34 o
   1   3   3     6727.83     6986.48    674.91 o
   2   3   3     3589.93     3631.77    151.33 o
   3   3   3     2266.46     2294.54     31.06 o
   4   3   3       10.97       18.11      3.78 o
   5   3   3      237.37      277.11     11.74 o
   6   3   3     1243.71     1309.49     46.65 o
   7   3   3     1017.24     1050.56     34.16 o
   8   3   3        1.24        5.69      6.97 o
 -10   4   3     1278.59     1217.39     10.17 o
  -9   4   3      499.26      479.83      7.67 o
  -8   4   3        4.88       17.60      5.67 o
  -7   4   3     1167.58     1200.22     10.65 o
  -6   4   3     4882.69     5221.43    208.22 o
  -5   4   3     2944.71     3101.22     67.57 o
  -4   4   3     1488.26     1457.46     24.72 o
  -3   4   3     4620.54     4544.05    174.03 o
  -2   4   3     6192.52     5669.47    402.17 o
  -1   4   3     5799.97     5524.88     19.97 o
   0   4   3     1078.98     1008.61     26.02 o
   1   4   3      489.03      529.33     40.94 o
   2   4   3     1581.82     1664.22     50.61 o
   3   4   3     3162.35     3259.74    123.26 o
   4   4   3      678.77      645.48     15.86 o
   5   4   3      300.85      300.09     11.82 o
   6   4   3     1423.36     1428.89     38.70 o
   7   4   3     1672.55     1650.90     71.59 o
   8   4   3       94.08       85.36      4.88 o
 -10   5   3      606.47      606.06      8.52 o
  -9   5   3      807.62      846.11     11.42 o
  -8   5   3      578.23      601.80     10.75 o
  -7   5   3       57.48       79.58      6.07 o
  -6   5   3     3364.55     3605.68     96.16 o
  -5   5   3     4663.35     5019.57    155.31 o
  -4   5   3     2558.35     2645.25     92.68 o
  -3   5   3       41.76       50.53      4.55 o
  -2   5   3     2222.85     2273.68    162.97 o
  -1   5   3     1710.66     1707.34     44.73 o
   0   5   3     3061.35     2979.33    141.74 o
   1   5   3        8.73       11.14      4.62 o
   2   5   3      322.08      335.49     31.37 o
   3   5   3     5251.84     5258.32    390.79 o
   4   5   3     2513.54     2478.98    126.55 o
   5   5   3        7.37       20.31      5.31 o
   6   5   3      594.60      586.92     21.03 o
   7   5   3     1070.50      980.96     62.48 o
  -9   6   3     1025.15     1009.07    278.94 o
  -8   6   3     1047.57     1191.16     12.65 o
  -7   6   3      457.28      535.23     18.47 o
  -6   6   3      774.89      842.14     16.54 o
  -5   6   3      661.44      719.53     43.62 o
  -4   6   3     2564.09     2576.34    140.08 o
  -3   6   3      573.65      581.12     38.43 o
  -2   6   3      272.07      286.56     33.31 o
  -1   6   3     2222.33     2288.79    133.93 o
   0   6   3     6521.56     6181.91     18.38 o
   1   6   3     1059.11     1134.19      9.59 o
   2   6   3      676.45      706.93      8.18 o
   3   6   3     2944.24     3011.13    252.39 o
   4   6   3     2765.15     2788.77    168.37 o
   5   6   3      145.04      139.32      6.96 o
   6   6   3       43.72       39.03      4.08 o
  -9   7   3      507.58      559.11     11.14 o
  -8   7   3      701.58      769.48     23.66 o
  -7   7   3      819.98      881.04     10.61 o
  -6   7   3       17.68       20.42      5.49 o
  -5   7   3      643.52      713.34     38.89 o
  -4   7   3     1827.66     1895.20    140.13 o
  -3   7   3     2916.96     2877.82    251.09 o
  -2   7   3       43.71       60.27      5.58 o
  -1   7   3     1434.33     1499.69    146.27 o
   0   7   3     6243.28     6047.82     17.82 o
   1   7   3     2473.98     2567.08     13.87 o
   2   7   3        9.47        5.14      8.31 o
   3   7   3      633.22      648.35     10.01 o
   4   7   3     1122.14     1101.09     10.81 o
   5   7   3      182.73      171.71      5.08 o
   6   7   3        4.13        5.24      5.66 o
  -8   8   3      229.03      222.30      8.75 o
  -7   8   3     1122.62     1267.54     28.11 o
  -6   8   3      355.78      395.25     17.15 o
  -5   8   3       87.36      100.41      6.27 o
  -4   8   3     1998.38     2157.35    166.40 o
  -3   8   3     4884.94     5065.82    251.10 o
  -2   8   3      640.82      678.90     40.65 o
  -1   8   3      217.89      217.45     28.18 o
   0   8   3     2249.88     2338.40     13.26 o
   1   8   3     1489.80     1452.64     10.09 o
   2   8   3      119.58      138.45      8.76 o
   3   8   3       35.54       30.39      8.28 o
   4   8   3      380.11      332.56      9.05 o
   5   8   3      341.08      314.16      9.21 o
  -7   9   3     1099.81     1170.72     80.73 o
  -6   9   3     1302.62     1482.43     91.52 o
  -5   9   3        9.39       12.13      6.88 o
  -4   9   3      778.82      777.12     71.89 o
  -3   9   3     2374.42     2436.50    165.32 o
  -2   9   3      829.06      859.09     77.85 o
  -1   9   3       10.78       25.46      5.57 o
   0   9   3      391.50      440.90      9.45 o
   1   9   3      624.53      653.91     10.25 o
   2   9   3      253.30      271.68      7.43 o
   3   9   3       38.46       47.06      6.10 o
   4   9   3      236.51      197.81      7.06 o
  -6  10   3     1083.86     1146.90     60.49 o
  -5  10   3      247.46      267.80     30.01 o
  -4  10   3       23.06       23.32      4.51 o
  -3  10   3      754.79      766.53     41.10 o
  -2  10   3      510.43      519.54     49.95 o
  -1  10   3      128.97      122.37      8.26 o
   0  10   3       15.88       48.63      8.71 o
   1  10   3      745.03      864.56     11.61 o
   2  10   3      536.83      481.85      8.52 o
  -4  11   3       19.20       22.51     17.44 o
  -3  11   3      154.51      166.84      8.06 o
  -2  11   3      418.32      411.12      9.61 o
  -1  11   3      426.31      381.51      7.72 o
   0  11   3      107.02       91.80      9.32 o
  -2 -11   4       38.11       35.88      5.57 o
  -1 -11   4       83.92       94.23      8.37 o
   0 -11   4      725.31      685.90     60.50 o
   1 -11   4      459.17      410.18     17.54 o
   2 -11   4      107.05       89.31      9.30 o
   3 -11   4       35.53       40.92      6.37 o
  -4 -10   4      333.95      308.65     10.97 o
  -3 -10   4      596.27      575.98     13.47 o
  -2 -10   4      319.22      306.62     18.07 o
  -1 -10   4        0.34        1.82      5.03 o
   0 -10   4      389.81      408.45     28.33 o
   1 -10   4      585.93      576.96      8.39 o
   2 -10   4      444.75      411.42     45.09 o
   3 -10   4       21.16       34.64      7.13 o
   4 -10   4      155.20      148.37     11.33 o
   5 -10   4      366.97      285.92      6.22 o
  -5  -9   4      112.45      110.36      6.64 o
  -4  -9   4      101.01      116.38      5.25 o
  -3  -9   4     1147.73     1183.79     39.95 o
  -2  -9   4      750.87      779.93     39.50 o
  -1  -9   4      410.89      435.42      6.99 o
   0  -9   4       61.89       65.50      6.22 o
   1  -9   4      421.53      448.13     34.67 o
   2  -9   4      871.53      834.68     15.63 o
   3  -9   4      349.72      345.98     16.74 o
   4  -9   4       47.30       60.59      9.54 o
   5  -9   4      550.61      543.92     35.71 o
   6  -9   4      947.81      789.61     63.00 o
  -6  -8   4      540.66      578.40     35.09 o
  -5  -8   4      417.74      447.39     19.16 o
  -4  -8   4       32.66       37.81      4.36 o
  -3  -8   4      176.67      202.24     14.39 o
  -2  -8   4      706.21      727.90     46.70 o
  -1  -8   4     1131.88     1174.48     45.37 o
   0  -8   4       94.08      101.01      6.17 o
   1  -8   4      367.88      348.56      5.93 o
   2  -8   4     2565.35     2659.46    139.80 o
   3  -8   4     2825.57     2862.72     56.80 o
   4  -8   4       72.23       58.49      6.54 o
   5  -8   4      265.46      261.88     17.31 o
   6  -8   4     1022.38      964.62     58.18 o
   7  -8   4      480.05      408.44     29.88 o
  -7  -7   4       49.67       53.73      5.34 o
  -6  -7   4      449.90      439.58      5.86 o
  -5  -7   4      747.74      785.93     10.99 o
  -4  -7   4      521.23      530.44     27.46 o
  -3  -7   4      124.30      134.92      4.16 o
  -2  -7   4     1088.73     1150.93     16.78 o
  -1  -7   4     3899.34     3947.79     51.28 o
   0  -7   4     1792.90     1753.00     41.46 o
   1  -7   4      156.10      147.45      5.69 o
   2  -7   4     1710.82     1859.32     45.03 o
   3  -7   4     4053.36     4229.15    105.38 o
   4  -7   4      743.75      754.03     58.22 o
   5  -7   4        6.13       17.76      5.53 o
   6  -7   4      714.51      688.76     44.95 o
   7  -7   4      823.59      736.99     33.36 o
  -8  -6   4      317.33      339.77      7.17 o
  -7  -6   4       80.04       87.83      6.41 o
  -6  -6   4      131.28      137.87      6.49 o
  -5  -6   4      898.19      898.33     32.90 o
  -4  -6   4     3060.11     3067.91    192.61 o
  -3  -6   4      432.68      442.53     45.23 o
  -2  -6   4      758.01      785.52      7.67 o
  -1  -6   4     8148.93     8369.26    131.75 o
   0  -6   4     6710.73     6643.51     90.86 o
   1  -6   4      335.83      357.16      6.58 o
   2  -6   4      729.54      783.36     19.09 o
   3  -6   4     3720.40     3759.59    283.55 o
   4  -6   4     1679.27     1600.07    123.20 o
   5  -6   4       96.85      100.44      4.76 o
   6  -6   4      200.00      199.51     14.79 o
   7  -6   4     1235.75     1185.78     58.20 o
   8  -6   4      445.36      415.80     26.78 o
  -8  -5   4      618.23      628.15     10.62 o
  -7  -5   4      570.98      568.52     54.66 o
  -6  -5   4       51.51       70.38      5.79 o
  -5  -5   4     1619.48     1665.51     96.20 o
  -4  -5   4     7706.59     7689.70    577.00 o
  -3  -5   4     3269.07     3404.82    111.83 o
  -2  -5   4        8.50       19.02      9.36 o
  -1  -5   4     2665.26     2692.43     37.16 o
   0  -5   4     7931.04     8202.48    217.17 o
   1  -5   4     1055.21     1106.40      9.00 o
   2  -5   4        2.79       19.72      9.16 o
   3  -5   4     2051.37     2070.41    247.14 o
   4  -5   4     3561.14     3359.04    278.09 o
   5  -5   4     1233.11     1190.73     94.30 o
   6  -5   4        0.50       13.10      5.37 o
   7  -5   4      832.75      800.16     30.50 o
   8  -5   4      674.78      608.78     51.14 o
  -9  -4   4       81.05       75.78      5.77 o
  -8  -4   4     1118.23     1111.31     56.38 o
  -7  -4   4     3180.05     3330.69    316.45 o
  -6  -4   4      512.18      544.18     57.08 o
  -5  -4   4      697.15      701.56     55.36 o
  -4  -4   4     5646.15     5382.48    388.01 o
  -3  -4   4     5234.13     5352.77    338.55 o
  -2  -4   4      275.55      311.94      6.13 o
  -1  -4   4     1042.21     1097.46     21.48 o
   0  -4   4     9006.15    10447.82    106.60 o
   1  -4   4     4764.73     5116.69    463.09 o
   2  -4   4     1340.66     1453.88    160.12 o
   3  -4   4     1226.58     1268.83     78.92 o
   4  -4   4     4528.60     4487.61    275.76 o
   5  -4   4     2390.53     2270.62    164.16 o
   6  -4   4      663.92      652.42     38.99 o
   7  -4   4      203.52      210.79     11.97 o
   8  -4   4      317.05      292.27     27.84 o
  -9  -3   4        3.67       14.29      4.91 o
  -8  -3   4      877.78      855.25     50.83 o
  -7  -3   4     4326.53     4455.24    238.18 o
  -6  -3   4     1416.06     1391.68    200.62 o
  -5  -3   4       21.02       27.51      4.39 o
  -4  -3   4     3638.93     3884.56    319.79 o
  -3  -3   4     5429.52     5445.89    370.19 o
  -2  -3   4     1577.49     1697.09     11.55 o
  -1  -3   4      510.57      605.19     16.38 o
   0  -3   4     5135.15     5302.65    109.16 o
   1  -3   4    10238.26    10421.69    971.96 o
   2  -3   4     4849.91     4897.75    270.23 o
   3  -3   4      238.79      247.48      5.42 o
   4  -3   4     1942.68     1934.22     99.36 o
   5  -3   4     1951.03     1930.26     33.81 o
   6  -3   4     1960.36     2005.08     42.97 o
   7  -3   4      131.33      141.64     14.34 o
   8  -3   4      150.58      159.62     10.55 o
 -10  -2   4      999.69      990.02      8.92 o
  -9  -2   4      113.53      105.51      5.86 o
  -8  -2   4      183.39      170.07     14.43 o
  -7  -2   4     2032.13     2015.90    135.00 o
  -6  -2   4     1599.41     1561.68    173.66 o
  -5  -2   4      298.56      272.73     44.11 o
  -4  -2   4      677.18      713.93     38.37 o
  -3  -2   4    11239.91    12907.88     52.83 o
  -2  -2   4     9799.86    10900.82    246.53 o
  -1  -2   4     4574.22     5014.77    306.09 o
   0  -2   4     1669.50     2035.82     40.97 o
   1  -2   4     7476.59     7199.47    224.47 o
   2  -2   4     5807.84     5613.97    310.46 o
   3  -2   4     2550.15     2474.82     89.62 o
   4  -2   4      192.73      188.75     11.14 o
   5  -2   4      238.87      241.93      5.87 o
   6  -2   4     1830.53     1874.39     87.64 o
   7  -2   4      948.08      944.97     56.12 o
   8  -2   4        8.45       11.96      5.06 o
 -10  -1   4     1029.86      997.34     10.39 o
  -9  -1   4      335.51      322.07      6.42 o
  -8  -1   4        0.68       17.52      7.32 o
  -7  -1   4     2079.38     1997.77     11.18 o
  -6  -1   4     3352.78     3120.03     14.54 o
  -5  -1   4     2656.47     2453.76    212.74 o
  -4  -1   4      724.53      755.86     21.26 o
  -3  -1   4     8068.63     7956.03     54.94 o
  -2  -1   4     6164.13     6276.29    106.40 o
  -1  -1   4    10627.64    10152.74    465.06 o
   0  -1   4      689.57      608.48     23.17 o
   1  -1   4     1067.78      907.00     15.33 o
   2  -1   4     3084.64     2685.35     75.55 o
   3  -1   4     6402.33     6368.99    346.95 o
   4  -1   4      705.89      717.87      7.12 o
   5  -1   4     1004.76     1013.95     23.56 o
   6  -1   4     2799.22     2897.47    179.02 o
   7  -1   4     2417.23     2310.51    169.36 o
   8  -1   4       69.64       74.95      8.06 o
 -10   0   4      742.02      711.83      7.83 o
  -9   0   4      520.52      475.62      6.82 o
  -8   0   4      583.81      567.12      7.30 o
  -7   0   4      296.22      283.56      8.84 o
  -6   0   4     5019.01     4685.59     16.46 o
  -5   0   4     6183.23     5139.48     17.44 o
  -3   0   4      288.40      333.04     32.90 o
  -2   0   4     4219.49     4005.88    135.62 o
  -1   0   4     3250.90     2964.62     38.36 o
   0   0   4     5288.34     4779.62     27.78 o
   1   0   4       67.83       86.71     14.27 o
   2   0   4     1124.49     1061.70      7.49 o
   3   0   4    11787.55    11756.57    366.17 o
   4   0   4     3418.63     3368.41    117.35 o
   5   0   4        2.11       29.85      6.63 o
   6   0   4     2206.81     2212.43     86.16 o
   7   0   4     2346.51     2509.59    163.02 o
   8   0   4      333.66      346.14     30.19 o
 -10   1   4      532.23      564.38      9.29 o
  -9   1   4     1264.80     1214.51      9.11 o
  -8   1   4     1602.64     1556.56     10.28 o
  -7   1   4      230.73      253.04      9.27 o
  -6   1   4     2149.95     2095.56     13.63 o
  -5   1   4     2173.40     2039.87     13.08 o
  -4   1   4     7006.58     6080.50     20.98 o
  -3   1   4      489.24      467.94     10.86 o
  -2   1   4      764.37      732.82     15.23 o
  -1   1   4     6144.85     5848.23     31.61 o
   0   1   4    16501.14    15286.81     44.82 o
   1   1   4     1423.32     1559.24     15.47 o
   2   1   4     3256.62     3510.30     13.82 o
   3   1   4    11097.58    10681.08    462.17 o
   4   1   4     6322.85     6035.82    322.43 o
   5   1   4      152.00      138.52     12.48 o
   6   1   4      296.52      318.27     14.69 o
   7   1   4     1091.39     1120.80     25.63 o
   8   1   4      263.28      234.56     62.95 o
 -10   2   4       48.28       57.79      5.65 o
  -9   2   4      966.34      993.51     10.41 o
  -8   2   4     1817.27     1690.56     10.79 o
  -7   2   4     2288.15     2193.85     12.46 o
  -6   2   4       47.02       58.80      5.83 o
  -5   2   4     1042.01     1029.86     11.50 o
  -4   2   4     5906.12     5550.38    744.26 o
  -3   2   4     6722.03     5900.40     28.02 o
  -2   2   4       70.75       85.54      8.60 o
   1   2   4     6651.70     6546.11    239.73 o
   2   2   4        2.73       10.85     10.45 o
   3   2   4     4506.31     4390.86     88.77 o
   4   2   4     3534.78     3360.14    263.18 o
   5   2   4      252.80      261.32     30.93 o
   6   2   4        1.19        0.37      5.13 o
   7   2   4      593.67      635.92     18.38 o
   8   2   4      543.95      568.36     21.85 o
 -10   3   4       71.66       69.05      8.12 o
  -9   3   4      195.42      202.47      8.36 o
  -8   3   4      846.85      785.44      8.65 o
  -7   3   4     2905.81     2832.02     15.74 o
  -6   3   4      418.94      413.42     19.91 o
  -5   3   4      556.19      557.51     12.26 o
  -4   3   4     9580.79     8774.36     30.63 o
  -2   3   4     2500.97     2446.44     15.58 o
  -1   3   4      918.60      936.04     11.18 o
   0   3   4    14908.67    16896.84     37.55 o
   1   3   4     4359.20     4527.56    296.56 o
   2   3   4      177.50      174.09      5.32 o
   3   3   4      276.39      253.64     54.40 o
   4   3   4     2782.95     2492.71     78.60 o
   5   3   4     1262.00     1210.73     56.06 o
   6   3   4      325.36      343.92     20.85 o
   7   3   4       91.55      103.10      4.28 o
   8   3   4      447.72      411.64     35.51 o
 -10   4   4      606.00      627.12     10.09 o
  -9   4   4        0.16       -0.35      7.75 o
  -8   4   4      371.44      371.82      7.19 o
  -7   4   4     4782.69     4892.03     53.78 o
  -6   4   4     3485.39     3590.82    319.42 o
  -5   4   4       60.33       57.18      6.21 o
  -4   4   4     7783.24     7388.94    358.69 o
  -2   4   4     2313.86     2169.70     13.69 o
  -1   4   4       40.55       62.27      6.28 o
   0   4   4     3298.61     3159.09    150.06 o
   1   4   4     2423.48     2536.58    196.73 o
   2   4   4      621.05      656.95     19.31 o
   3   4   4       63.77       72.32      4.09 o
   4   4   4     1071.15     1101.15     30.17 o
   5   4   4     1816.77     1852.17     72.29 o
   6   4   4      999.63      946.07     32.86 o
   7   4   4       45.85       51.00      9.15 o
 -10   5   4     1019.12      958.01     11.98 o
  -9   5   4      161.02      176.13      6.68 o
  -8   5   4      188.42      210.25      8.16 o
  -7   5   4     4295.65     4934.94    237.96 o
  -6   5   4     4725.54     5023.42     45.46 o
  -5   5   4     1373.08     1398.44     48.17 o
  -4   5   4      185.54      197.15     15.27 o
  -3   5   4     4710.75     4250.00     17.60 o
  -2   5   4     1529.17     1423.11     10.07 o
  -1   5   4      356.68      370.74     11.12 o
   0   5   4      243.89      279.58     22.16 o
   1   5   4     6696.72     7096.37    738.94 o
   2   5   4     3668.64     3676.74    155.42 o
   3   5   4     1533.01     1525.18    126.20 o
   4   5   4      150.59      160.73      4.62 o
   5   5   4      665.52      636.68     15.96 o
   6   5   4      696.49      664.77     23.75 o
   7   5   4      144.07      135.57      6.62 o
  -9   6   4      640.18      676.66     27.64 o
  -8   6   4        0.61       12.68      7.36 o
  -7   6   4     1280.42     1404.69     65.04 o
  -6   6   4     2922.28     3161.61    107.33 o
  -5   6   4      243.68      262.15     16.60 o
  -4   6   4       96.75      101.56      8.07 o
  -3   6   4     1422.89     1394.93    171.21 o
  -2   6   4     2412.38     2242.74     11.69 o
  -1   6   4     2595.73     2577.81     13.63 o
   0   6   4      466.33      480.57      9.32 o
   1   6   4      573.15      573.83     33.71 o
   2   6   4     2822.18     2896.13    300.63 o
   3   6   4     1813.59     1735.96    120.68 o
   4   6   4      114.84      116.51      9.76 o
   5   6   4      107.50      111.99      4.00 o
   6   6   4      278.88      271.72     16.24 o
  -9   7   4      629.55      658.09     17.95 o
  -8   7   4      189.18      217.04     11.64 o
  -7   7   4       61.35       88.97      7.49 o
  -6   7   4     1047.40     1185.92     58.92 o
  -5   7   4      929.10     1057.13     95.10 o
  -4   7   4      758.62      785.86     72.81 o
  -3   7   4      198.35      214.89     27.26 o
  -2   7   4     3307.17     3121.34     14.33 o
  -1   7   4     3510.21     3523.22     15.47 o
   0   7   4     1790.95     1786.78     10.76 o
   1   7   4       48.63       63.43      8.47 o
   2   7   4      267.69      271.84      6.92 o
   3   7   4      798.83      865.89     10.23 o
   4   7   4      304.58      305.96      8.63 o
   5   7   4        0.12       16.92      6.72 o
  -8   8   4      181.36      194.03     11.32 o
  -7   8   4      103.10      123.47     10.75 o
  -6   8   4      542.62      614.59     34.99 o
  -5   8   4     1522.49     1710.52     92.90 o
  -4   8   4     2131.99     2292.86    219.45 o
  -3   8   4      438.37      461.70     67.00 o
  -2   8   4      289.69      293.36      8.36 o
  -1   8   4     1159.18     1089.11      9.00 o
   0   8   4     1200.06     1177.47      9.29 o
   1   8   4       75.90       94.33      8.47 o
   2   8   4       49.72       61.01      5.99 o
   3   8   4      667.36      663.69     10.15 o
   4   8   4      778.94      787.12     10.41 o
  -7   9   4      437.12      484.50     29.59 o
  -6   9   4       16.50       22.58      5.24 o
  -5   9   4      516.60      567.54     30.82 o
  -4   9   4     1336.00     1396.18    142.27 o
  -3   9   4      663.40      590.13      7.70 o
  -2   9   4        3.57       15.79      5.35 o
  -1   9   4      135.85      123.49      8.07 o
   0   9   4     1013.99     1068.63     11.18 o
   1   9   4      452.91      506.09      9.99 o
   2   9   4        2.02       -6.10      6.10 o
   3   9   4      321.03      310.46      9.43 o
  -6  10   4       50.04       45.25     12.20 o
  -5  10   4      101.37      118.21     16.52 o
  -4  10   4      353.88      331.55      9.21 o
  -3  10   4      636.42      631.81      7.96 o
  -2  10   4       74.68       71.45      8.10 o
  -1  10   4       81.33      104.29      8.39 o
   0  10   4      771.54      764.32     11.00 o
   1  10   4      908.95     1029.19     12.09 o
  -3  11   4      894.18      736.12      9.27 o
  -2  11   4      315.90      276.96      7.22 o
  -1 -11   5      576.78      486.77     35.29 o
   0 -11   5      407.55      392.80     10.05 o
   1 -11   5       17.87       19.71      5.67 o
   2 -11   5      143.89      132.63     18.51 o
  -4 -10   5      720.76      665.97     21.39 o
  -3 -10   5      196.92      180.75      6.61 o
  -2 -10   5       11.84       12.14      6.47 o
  -1 -10   5      622.98      582.16     22.92 o
   0 -10   5      790.59      744.95     18.60 o
   1 -10   5      142.89      151.68      6.89 o
   2 -10   5       12.02        7.33      7.67 o
   3 -10   5      358.81      309.28      5.11 o
   4 -10   5      431.57      355.70     11.11 o
  -5  -9   5      177.23      169.19     10.03 o
  -4  -9   5      757.69      779.09     30.38 o
  -3  -9   5      619.25      591.93     16.71 o
  -2  -9   5       39.51       39.81      5.09 o
  -1  -9   5      183.56      208.45      7.40 o
   0  -9   5     1096.86     1025.67      7.29 o
   1  -9   5      634.67      607.75      7.80 o
   2  -9   5      199.90      173.37      5.25 o
   3  -9   5      378.61      361.02     23.12 o
   4  -9   5      772.67      708.91     52.28 o
   5  -9   5      554.00      521.22     38.78 o
  -6  -8   5      174.71      162.97      7.63 o
  -5  -8   5        1.01        8.67      3.38 o
  -4  -8   5      888.87      891.38     34.80 o
  -3  -8   5      747.86      767.58     52.98 o
  -2  -8   5      320.08      347.85     12.86 o
  -1  -8   5        8.62       36.40      6.20 o
   0  -8   5     1193.09     1213.73     40.94 o
   1  -8   5     1486.09     1472.08     56.59 o
   2  -8   5      790.16      774.82     14.51 o
   3  -8   5       24.68       38.69      7.85 o
   4  -8   5      570.72      576.07     24.76 o
   5  -8   5      621.24      623.78     48.82 o
   6  -8   5      504.86      448.97     35.64 o
  -7  -7   5      553.77      547.22     15.91 o
  -6  -7   5      374.07      356.14      5.60 o
  -5  -7   5       65.46       72.14      4.24 o
  -4  -7   5      204.57      194.67     10.90 o
  -3  -7   5     1727.69     1785.46     34.77 o
  -2  -7   5     1391.22     1381.91     17.00 o
  -1  -7   5      628.58      647.16      7.70 o
   0  -7   5      700.18      808.10     21.42 o
   1  -7   5     2036.88     2033.14     74.39 o
   2  -7   5     2055.39     2091.88     61.49 o
   3  -7   5      402.90      376.39     38.43 o
   4  -7   5       90.10       89.71      4.40 o
   5  -7   5      421.81      410.52     41.76 o
   6  -7   5      853.22      783.07     68.46 o
   7  -7   5      181.53      149.12     11.17 o
  -8  -6   5        1.25       15.11      6.91 o
  -7  -6   5      517.63      557.41     39.43 o
  -6  -6   5      688.88      731.26     42.89 o
  -5  -6   5      665.02      657.07     42.57 o
  -4  -6   5        5.45       12.42      5.30 o
  -3  -6   5     2466.80     2526.52    115.43 o
  -2  -6   5     2942.08     2947.94    154.87 o
  -1  -6   5     3008.43     3042.40     79.97 o
   0  -6   5      146.87      157.56      5.36 o
   1  -6   5      644.52      647.84     27.32 o
   2  -6   5     1673.64     1786.39    128.83 o
   3  -6   5     1770.74     1717.80    256.29 o
   4  -6   5       29.83       40.96      4.66 o
   5  -6   5      473.17      488.21     47.53 o
   6  -6   5     1743.74     1603.03    157.48 o
   7  -6   5      841.40      775.38     49.58 o
  -8  -5   5      123.00      143.66      7.38 o
  -7  -5   5      236.09      245.56      5.60 o
  -6  -5   5     1449.55     1512.17     96.20 o
  -5  -5   5     1932.01     1937.96    123.47 o
  -4  -5   5     1462.74     1550.77    119.62 o
  -3  -5   5      262.47      259.72      8.60 o
  -2  -5   5     2101.72     2101.29     55.98 o
  -1  -5   5     3014.54     3146.56     88.20 o
   0  -5   5     1034.26     1116.88     40.01 o
   1  -5   5       53.69       60.63     13.83 o
   2  -5   5     2759.05     2861.12    201.63 o
   3  -5   5     6100.08     5965.84   1014.52 o
   4  -5   5      967.65      939.75     77.37 o
   5  -5   5       34.99       38.25     10.31 o
   6  -5   5     1370.20     1308.98     90.53 o
   7  -5   5     1311.74     1247.87     70.08 o
   8  -5   5      102.79       97.90      4.75 o
  -9  -4   5      468.43      448.19     20.00 o
  -8  -4   5      778.93      786.83     16.53 o
  -7  -4   5        1.36       11.49      8.63 o
  -6  -4   5     1215.76     1029.50    275.42 o
  -5  -4   5     2646.59     2611.59    255.60 o
  -4  -4   5     3170.76     3358.59    157.21 o
  -3  -4   5      195.36      219.72     11.41 o
  -2  -4   5      603.29      637.93      8.42 o
  -1  -4   5     5273.32     5891.64     17.90 o
   0  -4   5     4920.37     5392.21    345.66 o
   1  -4   5       16.43       30.67      9.35 o
   2  -4   5     1194.92     1192.94    100.81 o
   3  -4   5     8826.65     8597.68    835.73 o
   4  -4   5     3198.17     3074.19    214.90 o
   5  -4   5       27.63       42.91      9.82 o
   6  -4   5      471.48      514.39      9.61 o
   7  -4   5     1008.88      990.63     62.81 o
   8  -4   5      329.07      303.11     26.96 o
  -9  -3   5      510.27      524.22      7.40 o
  -8  -3   5     1220.60     1225.73     51.36 o
  -7  -3   5     1341.48     1351.76    111.16 o
  -6  -3   5       48.93       55.33     13.54 o
  -5  -3   5      734.84      716.60     51.04 o
  -4  -3   5     5321.27     5552.02    247.02 o
  -3  -3   5     1953.41     2109.08     81.38 o
  -2  -3   5       57.26       64.60      6.32 o
  -1  -3   5    15098.51    17114.00    938.06 o
   0  -3   5    23195.24    26630.52     56.64 o
   1  -3   5     3593.30     3751.73    311.59 o
   2  -3   5      209.41      251.63     17.64 o
   3  -3   5     4100.37     3975.46    117.46 o
   4  -3   5     3259.06     3152.20    163.22 o
   5  -3   5      215.58      218.05      4.47 o
   6  -3   5       33.19       39.95      4.19 o
   7  -3   5      725.61      732.93     28.20 o
   8  -3   5      429.60      394.39     43.14 o
 -10  -2   5       14.15       24.66      7.96 o
  -9  -2   5      179.42      171.85      5.99 o
  -8  -2   5     1150.79     1181.38     10.63 o
  -7  -2   5     1653.02     1525.74     64.23 o
  -6  -2   5      176.44      162.57     27.35 o
  -5  -2   5      911.08      818.48     70.44 o
  -4  -2   5     9792.25    10660.82     54.01 o
  -3  -2   5     9451.34    10413.60    127.33 o
  -2  -2   5      394.43      461.14     16.72 o
  -1  -2   5      558.23      598.10     18.95 o
   0  -2   5    19364.58    18676.77    592.49 o
   1  -2   5     4164.65     3973.82    168.64 o
   2  -2   5      174.72      160.57     11.62 o
   3  -2   5      759.26      781.30     53.21 o
   4  -2   5     3031.55     2994.75     94.57 o
   5  -2   5     1887.10     1899.27     37.99 o
   6  -2   5      374.81      405.50     30.10 o
   7  -2   5      258.13      231.73      6.05 o
   8  -2   5      568.67      554.00     23.61 o
 -10  -1   5      368.13      343.61      6.71 o
  -9  -1   5        4.86        3.22      7.46 o
  -8  -1   5      606.82      589.47      7.48 o
  -7  -1   5     5206.05     5031.39     17.52 o
  -6  -1   5     1737.49     1608.27     11.29 o
  -5  -1   5       88.79       67.14     21.17 o
  -4  -1   5    11944.21    10669.02     63.27 o
  -3  -1   5    20815.77    16408.14     65.48 o
  -2  -1   5     2326.98     2351.23    286.24 o
  -1  -1   5      340.56      325.46     20.03 o
   0  -1   5     4169.05     3646.59     19.23 o
   1  -1   5     3495.76     2985.80     37.68 o
   2  -1   5     1092.97     1008.83     36.75 o
   3  -1   5       33.20       35.93      4.04 o
   4  -1   5     1749.07     1812.78      8.18 o
   5  -1   5     2170.75     2224.49     63.19 o
   6  -1   5     1848.83     1843.38     15.62 o
   7  -1   5       12.24       29.99      5.10 o
   8  -1   5      309.56      304.82     24.86 o
 -10   0   5      844.41      826.51      8.18 o
  -9   0   5       88.95       80.37      5.59 o
  -8   0   5      479.35      469.66      8.92 o
  -7   0   5     6189.21     5778.67     18.06 o
  -6   0   5     4961.68     4375.74     16.78 o
  -5   0   5      800.93      691.14      7.40 o
  -4   0   5      924.00     1021.95     21.97 o
  -3   0   5     8118.79     8089.90    258.96 o
  -2   0   5     2799.57     2573.04     51.77 o
  -1   0   5     1342.34     1217.45     55.51 o
   0   0   5     1138.09     1117.14     11.06 o
   1   0   5     7977.36     7523.74     20.76 o
   2   0   5     7407.05     7606.01    149.69 o
   3   0   5     2800.12     2951.14     20.80 o
   4   0   5      885.55      891.68     55.39 o
   5   0   5     1689.07     1678.76     70.90 o
   6   0   5     1786.84     1779.43     23.81 o
   7   0   5      327.84      327.39     17.72 o
   8   0   5       20.12       38.48      6.14 o
 -10   1   5     1858.63     1814.68     10.87 o
  -9   1   5      513.57      510.05      9.11 o
  -8   1   5        1.55       17.02      7.70 o
  -7   1   5     2767.52     2671.28     13.10 o
  -6   1   5     4180.87     3734.67     15.23 o
  -5   1   5      515.92      429.79      8.20 o
  -4   1   5        2.41        6.75      6.85 o
  -3   1   5     2786.46     2513.18     23.41 o
  -2   1   5     3323.04     2926.59     22.48 o
  -1   1   5     6028.01     5812.44     28.12 o
   0   1   5      121.37      125.43     11.37 o
   1   1   5     3097.13     3236.25     21.20 o
   2   1   5     7161.56     7374.55    132.15 o
   3   1   5     5773.83     5734.48     74.02 o
   4   1   5      150.03      164.28      6.18 o
   5   1   5      271.73      257.81      9.35 o
   6   1   5      930.59     1000.14     32.94 o
   7   1   5      866.00      928.19     76.03 o
   8   1   5       22.22       29.36      4.90 o
 -10   2   5     1474.71     1451.23     12.14 o
  -9   2   5      910.52      902.35     10.65 o
  -8   2   5       81.07      101.78      5.57 o
  -7   2   5      540.93      525.02      9.61 o
  -6   2   5     2087.19     2003.60     13.61 o
  -5   2   5     2035.02     1831.29    109.42 o
  -4   2   5     2179.08     1971.81    128.49 o
  -3   2   5     1852.23     1940.64     33.91 o
  -2   2   5     5166.93     5298.79     27.06 o
  -1   2   5    11832.70    12134.55     36.48 o
   0   2   5     5400.23     5968.94     26.42 o
   1   2   5      664.13      696.69      7.56 o
   2   2   5     1574.10     1507.35     38.04 o
   3   2   5     3512.04     3309.27     11.40 o
   4   2   5      849.52      814.49     59.53 o
   5   2   5       37.86       37.99      9.25 o
   6   2   5      682.30      668.44     29.15 o
   7   2   5     1261.78     1162.84    138.49 o
 -10   3   5      492.62      479.94      9.64 o
  -9   3   5      539.95      504.30      7.46 o
  -8   3   5      678.10      633.86      8.26 o
  -7   3   5       61.08       71.53      8.36 o
  -6   3   5     1498.04     1493.30     68.15 o
  -5   3   5     3733.38     3766.00    239.63 o
  -4   3   5     7746.09     6803.01    343.96 o
  -3   3   5      425.56      379.96      8.97 o
  -2   3   5     4829.54     5023.13     21.14 o
  -1   3   5     5638.23     6281.16     23.59 o
   0   3   5     6324.25     6876.98    210.35 o
   1   3   5      296.23      286.42      5.77 o
   2   3   5      171.03      174.26      5.24 o
   3   3   5     2769.12     2713.95     39.36 o
   4   3   5     2010.15     1926.53     97.04 o
   5   3   5      106.75      103.28      4.26 o
   6   3   5      397.72      411.71     23.45 o
   7   3   5     1257.07     1246.09     25.18 o
 -10   4   5      103.01      105.48      8.26 o
  -9   4   5      654.22      691.57     10.25 o
  -8   4   5     1236.98     1178.51     10.39 o
  -7   4   5     1454.53     1477.28     12.27 o
  -6   4   5      415.64      432.40     27.78 o
  -5   4   5     1738.80     1744.24     10.95 o
  -4   4   5     6742.26     6238.72     49.12 o
  -3   4   5     2894.02     2642.31     15.23 o
  -2   4   5       12.75        5.99      7.06 o
  -1   4   5     1456.42     1567.56     53.70 o
   0   4   5     4883.70     5176.47    414.88 o
   1   4   5     1155.01     1243.82    146.55 o
   2   4   5      130.88      149.11      4.50 o
   3   4   5     3043.01     2820.18     84.87 o
   4   4   5     4161.07     4189.39     83.72 o
   5   4   5      532.38      545.48     29.84 o
   6   4   5       14.65       18.62      4.02 o
   7   4   5      313.43      286.62      9.29 o
 -10   5   5       47.39       72.94      8.58 o
  -9   5   5      383.62      397.57      7.99 o
  -8   5   5     1456.87     1564.09     13.93 o
  -7   5   5     3154.76     3348.64    242.35 o
  -6   5   5       36.71       42.57      6.38 o
  -5   5   5     1190.43     1198.00     25.26 o
  -4   5   5     2464.88     2408.66    145.52 o
  -3   5   5     3318.95     3079.01    147.85 o
  -2   5   5      190.53      184.56      6.79 o
  -1   5   5      773.05      765.59     19.12 o
   0   5   5     5672.18     5929.27    446.27 o
   1   5   5     3917.10     4042.57    236.29 o
   2   5   5      266.01      278.45      9.93 o
   3   5   5      716.16      713.45      6.08 o
   4   5   5     2066.84     1989.19    101.38 o
   5   5   5      438.96      419.79     15.86 o
   6   5   5       39.53       41.04      3.63 o
  -9   6   5       26.06       47.38      9.21 o
  -8   6   5      437.12      498.56     14.99 o
  -7   6   5     1927.30     2031.36     46.70 o
  -6   6   5     1112.56     1133.10     46.87 o
  -5   6   5        1.78       -0.25      8.06 o
  -4   6   5     1646.64     1602.60     12.04 o
  -3   6   5     5387.55     5050.91     18.35 o
  -2   6   5     1425.84     1390.27      9.77 o
  -1   6   5       24.66       24.61      7.72 o
   0   6   5     5269.25     5457.06    267.32 o
   1   6   5     3921.37     4317.08    575.11 o
   2   6   5      599.05      582.54     47.71 o
   3   6   5        0.18        0.03      3.55 o
   4   6   5      283.00      272.49     14.95 o
   5   6   5      232.39      221.87     10.02 o
  -9   7   5       12.89       12.60     14.51 o
  -8   7   5      105.84      124.95     11.34 o
  -7   7   5     1245.93     1373.15     15.34 o
  -6   7   5     1451.62     1555.92     14.01 o
  -5   7   5      166.02      166.60      8.18 o
  -4   7   5      606.98      563.88      9.51 o
  -3   7   5     4623.24     4417.18     17.04 o
  -2   7   5     2817.75     2652.85     12.36 o
  -1   7   5      312.72      349.87      8.63 o
   0   7   5      254.41      291.68      9.21 o
   1   7   5     1133.37     1293.69     11.90 o
   2   7   5      263.08      266.07      8.97 o
   3   7   5      109.46       87.32      5.97 o
   4   7   5       87.71       82.28      7.10 o
   5   7   5      265.70      222.59      5.30 o
  -8   8   5        0.05        0.80     10.01 o
  -7   8   5      856.66      947.30     13.40 o
  -6   8   5     2206.47     2352.17     16.16 o
  -5   8   5      855.08      885.68     10.97 o
  -4   8   5        1.28        7.06      7.16 o
  -3   8   5     1688.28     1570.94     11.72 o
  -2   8   5     1030.10     1046.63     10.41 o
  -1   8   5      334.89      320.13      8.81 o
   0   8   5       16.24       10.95      7.91 o
   1   8   5      363.14      451.17      9.93 o
   2   8   5      456.01      507.26     10.17 o
   3   8   5      463.96      438.95      7.48 o
   4   8   5       27.28       29.68      9.51 o
  -7   9   5      132.63      127.40      9.77 o
  -6   9   5     1256.57     1276.91     13.13 o
  -5   9   5      474.84      443.08      9.61 o
  -4   9   5      164.91      156.48      8.10 o
  -3   9   5       54.23       69.03      5.70 o
  -2   9   5      407.40      377.94      8.79 o
  -1   9   5      368.38      381.38      7.14 o
   0   9   5      309.06      310.06      9.40 o
   1   9   5       15.82       26.82      9.11 o
   2   9   5      535.36      550.45     10.71 o
  -5  10   5      251.47      240.05      7.03 o
  -4  10   5      250.94      250.67      9.03 o
  -3  10   5       18.76       14.91      8.02 o
  -2  10   5      265.64      254.72      8.95 o
  -1  10   5      688.23      672.71     10.31 o
   0  10   5      705.40      662.33      9.11 o
   1  10   5       30.98       36.78      7.22 o
  -1 -11   6      259.47      251.74      7.24 o
   0 -11   6        0.44       -2.13      4.92 o
   1 -11   6      115.75      101.62      8.34 o
  -4 -10   6       72.97       64.97      4.80 o
  -3 -10   6       43.79       47.73     13.05 o
  -2 -10   6      312.64      303.50     27.12 o
  -1 -10   6      509.16      492.62     25.06 o
   0 -10   6      104.32      104.45     23.61 o
   1 -10   6       36.02       38.77     10.52 o
   2 -10   6      515.29      427.93     18.32 o
   3 -10   6      719.37      597.61     34.57 o
   4 -10   6      104.63       75.95      4.84 o
  -5  -9   6      513.49      470.99     34.60 o
  -4  -9   6      385.15      366.49     13.38 o
  -3  -9   6        0.05       -3.45     10.12 o
  -2  -9   6      216.07      223.44      7.94 o
  -1  -9   6      960.48      934.43     36.78 o
   0  -9   6      592.11      565.59     12.09 o
   1  -9   6        3.26        0.28      7.91 o
   2  -9   6      316.88      292.25     11.54 o
   3  -9   6     1217.17     1047.47     68.90 o
   4  -9   6      420.01      376.80     24.83 o
   5  -9   6        6.85        9.37      4.51 o
  -6  -8   6       27.02       28.66      4.16 o
  -5  -8   6      246.88      243.98     13.32 o
  -4  -8   6     1020.78     1016.02     38.96 o
  -3  -8   6      250.92      254.50     11.09 o
  -2  -8   6       62.22       69.39      9.23 o
  -1  -8   6     1771.22     1806.85     41.66 o
   0  -8   6     2371.06     2338.32      9.90 o
   1  -8   6      479.29      469.28      6.67 o
   2  -8   6      205.75      229.47     46.44 o
   3  -8   6     1201.38     1172.49    180.29 o
   4  -8   6      767.45      716.44     47.98 o
   5  -8   6      116.68      106.66     15.28 o
   6  -8   6       17.91       21.43      4.67 o
  -7  -7   6      309.22      314.91      8.47 o
  -6  -7   6        3.08        7.18      4.93 o
  -5  -7   6      390.82      366.97     40.18 o
  -4  -7   6     1843.08     1887.72    113.81 o
  -3  -7   6     1331.69     1350.62     13.46 o
  -2  -7   6       23.85       24.71      6.32 o
  -1  -7   6      858.21      873.78      7.19 o
   0  -7   6     3174.50     3085.08     60.96 o
   1  -7   6      906.04      906.97     72.90 o
   2  -7   6      162.94      162.52     29.37 o
   3  -7   6      398.96      415.86     40.86 o
   4  -7   6      814.71      764.80     57.63 o
   5  -7   6      517.29      468.77     59.59 o
   6  -7   6       68.78       69.75      5.88 o
  -8  -6   6      307.15      340.49     18.69 o
  -7  -6   6     1163.78     1177.82     47.24 o
  -6  -6   6      306.29      301.86     22.57 o
  -5  -6   6       84.97       87.38     10.80 o
  -4  -6   6     2478.10     2611.61    123.62 o
  -3  -6   6     3045.62     3220.40     80.38 o
  -2  -6   6      660.60      741.21      9.96 o
  -1  -6   6      191.85      217.52      5.84 o
   0  -6   6     2100.47     2290.42     79.94 o
   1  -6   6     1408.43     1459.64     86.91 o
   2  -6   6      577.28      583.57    100.58 o
   3  -6   6       20.44       28.98      4.64 o
   4  -6   6      839.47      834.38     77.38 o
   5  -6   6      983.04      944.32     91.72 o
   6  -6   6      635.99      582.05     23.59 o
   7  -6   6        3.87        9.46      4.55 o
  -8  -5   6      286.65      293.77      6.02 o
  -7  -5   6     1769.43     1786.37    162.46 o
  -6  -5   6     1262.88     1295.28    106.25 o
  -5  -5   6      116.25      124.19      9.31 o
  -4  -5   6     1366.50     1470.94    115.94 o
  -3  -5   6     2602.91     2828.94    164.08 o
  -2  -5   6     1168.79     1213.67     15.86 o
  -1  -5   6      752.10      748.53     32.92 o
   0  -5   6      684.42      733.29     96.55 o
   1  -5   6     1918.38     2009.72    224.15 o
   2  -5   6     2170.02     2163.88    208.22 o
   3  -5   6      564.81      565.31     86.36 o
   4  -5   6      536.20      524.21     42.89 o
   5  -5   6     1310.73     1271.65     80.37 o
   6  -5   6     1309.00     1251.56     60.44 o
   7  -5   6      174.58      177.32     14.48 o
  -9  -4   6      169.30      195.62     22.07 o
  -8  -4   6       36.43       40.50     12.66 o
  -7  -4   6     1334.24     1403.88     75.36 o
  -6  -4   6     1142.63     1163.88     76.86 o
  -5  -4   6      532.15      542.03     23.83 o
  -4  -4   6        1.81        7.48      9.32 o
  -3  -4   6     2086.76     2257.70    172.21 o
  -2  -4   6     1792.14     1987.81     30.97 o
  -1  -4   6     2143.71     2345.40    104.88 o
   0  -4   6        9.74       22.56      6.31 o
   1  -4   6     3130.63     3152.65    326.72 o
   2  -4   6     5059.48     5033.74    515.55 o
   3  -4   6     2784.92     2719.59    220.29 o
   4  -4   6        3.74       20.27      6.13 o
   5  -4   6      250.16      245.73     10.60 o
   6  -4   6     1010.21      990.24     24.34 o
   7  -4   6      436.03      396.86     22.83 o
  -9  -3   6      447.91      436.98      7.30 o
  -8  -3   6       42.73       44.63      5.14 o
  -7  -3   6      660.23      634.65     61.82 o
  -6  -3   6     1284.90     1323.50     84.80 o
  -5  -3   6     1061.91     1109.28     46.39 o
  -4  -3   6      896.02      936.28     89.01 o
  -3  -3   6     1422.06     1575.44     37.32 o
  -2  -3   6     3408.32     3779.22    168.97 o
  -1  -3   6     7408.93     7825.06    246.52 o
   0  -3   6     1336.56     1397.54     96.35 o
   1  -3   6      409.27      423.50     23.25 o
   2  -3   6     3004.16     2832.32    108.16 o
   3  -3   6     4077.71     4045.00    148.73 o
   4  -3   6      522.53      536.99     26.49 o
   5  -3   6      161.56      163.95      5.55 o
   6  -3   6      916.56      959.05     29.83 o
   7  -3   6     1173.62     1218.27     52.93 o
   8  -3   6      115.29      106.13      5.31 o
 -10  -2   6      375.33      406.62      9.00 o
  -9  -2   6      254.83      229.56      6.55 o
  -8  -2   6      618.66      589.92      7.43 o
  -7  -2   6        3.00       19.33      6.98 o
  -6  -2   6     1269.95     1079.45     98.53 o
  -5  -2   6     3254.50     3444.23    192.98 o
  -4  -2   6     5110.07     5142.81     72.95 o
  -3  -2   6      150.59      176.65     13.49 o
  -2  -2   6     6187.79     6465.10     98.48 o
  -1  -2   6     8130.48     8605.12    633.18 o
   0  -2   6     5707.60     5395.36     29.52 o
   1  -2   6       26.11       22.24     11.12 o
   2  -2   6      457.78      399.05     21.69 o
   3  -2   6     4056.44     4050.84    226.70 o
   4  -2   6     1391.73     1407.86     18.22 o
   5  -2   6       47.95       57.90      7.60 o
   6  -2   6      837.70      858.25     50.29 o
   7  -2   6     1417.02     1359.73     56.54 o
   8  -2   6      379.50      376.37     42.92 o
 -10  -1   6      133.16      125.75      8.31 o
  -9  -1   6      566.72      576.74      9.53 o
  -8  -1   6      994.03     1025.46     10.36 o
  -7  -1   6      813.15      735.96      7.75 o
  -6  -1   6      707.54      638.20      8.52 o
  -5  -1   6     3259.33     3170.09    259.66 o
  -4  -1   6     9019.74     8498.90     49.59 o
  -3  -1   6     1589.80     1559.00    271.86 o
  -2  -1   6       21.82       18.24      7.67 o
  -1  -1   6     4782.21     4323.41    127.71 o
   0  -1   6     6994.02     6002.64    118.04 o
   1  -1   6      803.29      727.40      8.54 o
   2  -1   6      365.20      354.58      9.35 o
   3  -1   6     5296.38     5387.54    126.29 o
   4  -1   6     5143.17     5374.98    122.17 o
   5  -1   6      388.43      410.21      9.63 o
   6  -1   6       80.65       76.26     10.64 o
   7  -1   6      780.29      751.61     14.90 o
   8  -1   6      256.53      239.95     17.15 o
 -10   0   6        7.61       37.68      7.67 o
  -9   0   6      461.45      462.92      9.27 o
  -8   0   6     2553.13     2518.72     13.90 o
  -7   0   6     3687.14     3389.78     13.71 o
  -6   0   6       45.15       52.20      7.03 o
  -4   0   6     5800.59     6386.56    486.93 o
  -3   0   6     4237.92     4303.13     28.47 o
  -2   0   6        7.82       10.53      7.27 o
  -1   0   6     2798.19     2547.73     34.70 o
   0   0   6    13577.38    12390.54     49.75 o
   1   0   6     4979.53     4575.77     15.31 o
   2   0   6      182.73      226.18     18.63 o
   3   0   6     2511.80     2654.84     47.79 o
   4   0   6     3820.60     4093.94     58.67 o
   5   0   6      813.17      806.22     10.55 o
   6   0   6       44.44       49.32      9.77 o
   7   0   6      216.91      232.74     15.27 o
 -10   1   6      350.52      344.20      7.24 o
  -9   1   6       81.02      106.20      8.28 o
  -8   1   6     1138.48     1196.19     11.21 o
  -7   1   6     3616.21     3252.09     13.98 o
  -6   1   6      812.45      687.44      7.75 o
  -5   1   6       21.56       25.73     19.57 o
  -4   1   6     4773.47     4881.56     34.65 o
  -3   1   6     9311.07     8502.17     35.84 o
  -2   1   6     2550.72     2409.72     18.96 o
  -1   1   6      113.72       91.18      7.40 o
   0   1   6    13255.25    12707.75     36.11 o
   1   1   6     7759.18     7607.20     26.76 o
   2   1   6     1046.57     1042.18     27.63 o
   3   1   6       34.71       30.59      6.10 o
   4   1   6     1442.19     1438.65      9.20 o
   5   1   6      726.30      694.97     33.90 o
   6   1   6      345.84      346.61      6.69 o
   7   1   6        0.95       -1.64      6.10 o
 -10   2   6      847.06      882.94     10.57 o
  -9   2   6       22.87       31.90      7.67 o
  -8   2   6      172.67      173.44      8.60 o
  -7   2   6     3122.51     2979.74     14.19 o
  -6   2   6     2117.94     1845.95     12.84 o
  -5   2   6       35.90       34.76      5.11 o
  -4   2   6     3234.22     2979.00     18.69 o
  -2   2   6     5613.81     5467.86     26.12 o
  -1   2   6      666.55      640.52     10.49 o
   0   2   6     2052.69     2049.73     15.15 o
   1   2   6     3412.91     3601.90     28.03 o
   2   2   6      925.52      922.57     37.36 o
   3   2   6      246.26      270.99      6.39 o
   4   2   6      130.16      127.12     19.16 o
   5   2   6      718.62      681.08     12.12 o
   6   2   6     1071.73     1050.18     31.17 o
   7   2   6      172.37      169.75     40.82 o
 -10   3   6     1072.31     1088.50     11.45 o
  -9   3   6      158.64      169.88      8.36 o
  -8   3   6       39.38       27.72      8.12 o
  -7   3   6     2958.60     2970.77     15.10 o
  -6   3   6     5407.21     5155.57    223.80 o
  -5   3   6     2575.77     2344.16     81.14 o
  -4   3   6       18.75       33.08      5.80 o
  -3   3   6     4857.59     4819.61    122.43 o
  -2   3   6     3305.29     3520.36    112.71 o
  -1   3   6     1105.24     1176.94     13.95 o
   0   3   6        8.42       13.54      5.98 o
   1   3   6     1940.98     1918.47     55.13 o
   2   3   6     2070.86     1965.55     67.47 o
   3   3   6     2080.51     1901.81    104.37 o
   4   3   6        0.10       -7.01     13.98 o
   5   3   6      544.48      501.90    142.51 o
   6   3   6     1166.18     1238.81     69.54 o
   7   3   6      434.77      419.71     11.07 o
 -10   4   6     1078.06     1102.77     11.98 o
  -9   4   6      870.80      787.23     11.03 o
  -8   4   6      112.73       96.11      8.73 o
  -7   4   6      963.43     1009.14     12.41 o
  -6   4   6     4555.92     4909.39    221.32 o
  -5   4   6     1244.31     1189.73     18.23 o
  -4   4   6      610.11      542.71     30.36 o
  -3   4   6      814.20      818.20     10.28 o
  -2   4   6      957.03      977.05     10.73 o
  -1   4   6     1763.53     1953.06     13.87 o
   0   4   6     1116.41     1185.72     46.84 o
   1   4   6       23.75       39.47      5.10 o
   2   4   6     2345.97     2310.35     25.51 o
   3   4   6     3495.61     3466.89     62.59 o
   4   4   6      599.71      608.49     27.54 o
   5   4   6       90.73       96.37     11.27 o
   6   4   6      443.49      432.60     17.20 o
  -9   5   6     1067.46     1073.53     12.70 o
  -8   5   6      591.85      579.35     10.92 o
  -7   5   6        0.06        9.66      6.10 o
  -6   5   6      667.86      677.41     35.42 o
  -5   5   6      866.59      860.95     38.83 o
  -4   5   6      982.13      906.43     26.98 o
  -3   5   6        7.83        9.03      5.17 o
  -2   5   6     1475.13     1432.80     11.01 o
  -1   5   6     4248.92     4280.88    167.69 o
   0   5   6     4130.19     4300.93    336.94 o
   1   5   6        0.86       -3.34      6.04 o
   2   5   6      566.86      562.51      8.46 o
   3   5   6     1947.32     1931.80     51.17 o
   4   5   6      686.21      656.98     31.51 o
   5   5   6        3.64        6.17      4.00 o
   6   5   6       50.29       50.30      4.78 o
  -9   6   6      525.82      576.76     11.88 o
  -8   6   6      337.36      371.31      8.11 o
  -7   6   6      250.92      281.35      7.86 o
  -6   6   6      273.30      293.32      7.28 o
  -5   6   6      666.03      670.20     16.86 o
  -4   6   6     2994.07     2834.95     14.97 o
  -3   6   6     1550.02     1397.92     11.58 o
  -2   6   6      176.48      204.31      6.23 o
  -1   6   6     2269.35     2337.87    114.76 o
   0   6   6     3947.71     4139.86    241.59 o
   1   6   6      526.61      545.21     37.88 o
   2   6   6       61.00       62.12      4.23 o
   3   6   6      558.16      533.69     12.06 o
   4   6   6      641.73      647.57      8.73 o
   5   6   6       97.11       93.37      4.21 o
  -8   7   6      398.42      439.32     15.50 o
  -7   7   6      899.38      932.04     15.02 o
  -6   7   6       29.10       40.37      8.18 o
  -5   7   6      632.71      618.07      9.83 o
  -4   7   6     3130.60     2891.86     13.61 o
  -3   7   6     2470.11     2391.58     13.69 o
  -2   7   6       25.15       22.37      7.46 o
  -1   7   6      301.85      319.49      8.68 o
   0   7   6     1247.50     1337.17     11.77 o
   1   7   6      518.28      515.72     33.29 o
   2   7   6        8.49        8.19      3.83 o
   3   7   6      125.11      112.51     10.71 o
   4   7   6      688.50      622.25     42.44 o
  -8   8   6      377.17      422.71     13.10 o
  -7   8   6     1654.44     1691.94     16.08 o
  -6   8   6      435.34      415.09      8.07 o
  -5   8   6      109.50      106.26      5.89 o
  -4   8   6      832.66      812.44     10.07 o
  -3   8   6     1589.17     1478.37     11.69 o
  -2   8   6      149.53      137.97      6.18 o
  -1   8   6       46.80       22.18      8.20 o
   0   8   6      551.77      570.13      7.96 o
   1   8   6      840.82      888.18     11.69 o
   2   8   6      228.58      216.32      9.64 o
   3   8   6       26.80       25.10      6.74 o
  -7   9   6      822.32      739.64     12.94 o
  -6   9   6      774.72      815.93     11.42 o
  -5   9   6       22.18       22.24      7.86 o
  -4   9   6      139.41      110.38      5.94 o
  -3   9   6      777.94      737.99      8.23 o
  -2   9   6      428.81      394.11      9.19 o
  -1   9   6       38.26       56.19      8.42 o
   0   9   6      435.18      456.98      8.10 o
   1   9   6      920.68      988.85     12.60 o
   2   9   6      400.37      422.01     10.49 o
  -5  10   6       83.52       83.09      8.71 o
  -4  10   6        5.82       21.22      8.12 o
  -3  10   6      465.79      440.76      9.35 o
  -2  10   6      801.36      691.01      8.60 o
  -1  10   6      318.69      285.80      7.35 o
   0  10   6        0.83       11.61      9.35 o
  -3 -10   7      309.42      303.49     13.17 o
  -2 -10   7      200.17      200.02      5.83 o
  -1 -10   7       13.31       10.11      5.39 o
   0 -10   7      135.02      124.22      6.88 o
   1 -10   7      291.05      254.62     11.90 o
   2 -10   7      282.48      259.11     18.97 o
   3 -10   7       33.55       25.72      7.12 o
  -5  -9   7       82.34       66.09      9.33 o
  -4  -9   7        2.86        5.20      7.29 o
  -3  -9   7      301.05      262.38      8.77 o
  -2  -9   7      367.30      385.45     17.20 o
  -1  -9   7      288.73      301.24      7.26 o
   0  -9   7       19.29       21.67      6.61 o
   1  -9   7      547.14      503.90     36.22 o
   2  -9   7      924.61      845.17    108.77 o
   3  -9   7      310.44      260.14      8.83 o
   4  -9   7        4.94        9.10      3.55 o
  -6  -8   7      251.39      242.78     11.44 o
  -5  -8   7      259.60      222.34     14.68 o
  -4  -8   7       19.67       19.52      5.24 o
  -3  -8   7      302.22      312.60      9.92 o
  -2  -8   7      889.96      944.92      8.83 o
  -1  -8   7     1300.93     1289.86     32.70 o
   0  -8   7      133.84      136.19     22.17 o
   1  -8   7      130.32      124.98     13.22 o
   2  -8   7      823.33      865.50     94.96 o
   3  -8   7      868.38      828.94     72.97 o
   4  -8   7       57.18       63.29     11.32 o
   5  -8   7       72.80       79.64     14.79 o
  -7  -7   7        6.16        6.69      4.84 o
  -6  -7   7      253.77      271.26      6.26 o
  -5  -7   7      797.73      743.90     56.36 o
  -4  -7   7      875.87      942.89      8.07 o
  -3  -7   7        3.98       11.33     13.25 o
  -2  -7   7     1012.95     1004.34      7.60 o
  -1  -7   7     2100.49     2168.08     24.17 o
   0  -7   7      935.42     1013.16     77.63 o
   1  -7   7        8.68       25.72      5.22 o
   2  -7   7      587.81      594.51     58.36 o
   3  -7   7     1497.02     1423.98    145.19 o
   4  -7   7      383.44      330.96     37.31 o
   5  -7   7        2.77        4.36      4.39 o
   6  -7   7      308.56      250.30     31.56 o
  -8  -6   7      328.57      310.08     10.93 o
  -7  -6   7       61.71       56.90     18.07 o
  -6  -6   7      279.00      269.85     29.26 o
  -5  -6   7     1374.39     1497.91    107.03 o
  -4  -6   7     2254.97     2328.22    200.20 o
  -3  -6   7      324.70      350.77      6.70 o
  -2  -6   7       93.46      102.25     18.95 o
  -1  -6   7     1921.90     1957.48    108.49 o
   0  -6   7     1780.42     1891.57    218.40 o
   1  -6   7      144.28      162.37     11.57 o
   2  -6   7      134.35      155.87     23.47 o
   3  -6   7     1990.21     1986.88    282.47 o
   4  -6   7     1383.09     1297.08     80.97 o
   5  -6   7       95.55       85.13      6.31 o
   6  -6   7       86.50       79.62     10.26 o
  -8  -5   7      900.79      830.62     38.53 o
  -7  -5   7     1007.01      827.17    197.55 o
  -6  -5   7        0.42        2.51      9.26 o
  -5  -5   7      471.56      502.96     34.99 o
  -4  -5   7     2591.15     2692.75    264.15 o
  -3  -5   7     1061.39     1183.98     30.90 o
  -2  -5   7        3.83        9.36      7.06 o
  -1  -5   7     1893.69     2066.09     70.17 o
   0  -5   7     5460.32     5917.23    322.67 o
   1  -5   7     1716.02     1844.87    162.02 o
   2  -5   7        2.81        1.82     13.99 o
   3  -5   7     1219.43     1239.60    142.30 o
   4  -5   7     1702.93     1664.81    146.57 o
   5  -5   7      481.81      452.49     32.93 o
   6  -5   7        2.11        9.81      3.86 o
   7  -5   7      168.37      145.87     10.31 o
  -9  -4   7       69.22       55.42      6.10 o
  -8  -4   7      785.00      751.86     37.91 o
  -7  -4   7     1409.09     1422.17    110.80 o
  -6  -4   7      253.08      265.78     16.14 o
  -5  -4   7      199.47      202.93      6.92 o
  -4  -4   7     2426.22     2588.36    155.07 o
  -3  -4   7     2950.22     3256.47     53.53 o
  -2  -4   7      630.19      671.34     30.55 o
  -1  -4   7      157.75      173.14     24.15 o
   0  -4   7     5365.99     5402.09    663.99 o
   1  -4   7     3203.42     3229.65     89.96 o
   2  -4   7      714.65      706.29     93.23 o
   3  -4   7      147.41      141.57     15.38 o
   4  -4   7     1110.30     1090.23     78.35 o
   5  -4   7      829.18      797.31     25.47 o
   6  -4   7      397.00      393.67      7.59 o
   7  -4   7       12.90       21.02      5.18 o
  -9  -3   7        2.83       -7.78      7.78 o
  -8  -3   7      222.64      251.34      7.96 o
  -7  -3   7     1839.52     1772.83     40.96 o
  -6  -3   7      760.56      702.49     92.61 o
  -5  -3   7       19.43       29.00     14.42 o
  -4  -3   7     2825.79     3011.96    113.21 o
  -3  -3   7     8412.98     9533.67    109.12 o
  -2  -3   7     2839.42     3076.79     52.90 o
  -1  -3   7       95.29      108.67     11.92 o
   0  -3   7     1958.64     2077.26    160.37 o
   1  -3   7     2571.90     2511.32     12.26 o
   2  -3   7     1187.05     1155.13     55.06 o
   3  -3   7       75.12       70.33      5.27 o
   4  -3   7      180.63      176.56     11.58 o
   5  -3   7      610.80      630.92     25.43 o
   6  -3   7      968.46      954.23     25.99 o
   7  -3   7       99.90      113.83     12.71 o
 -10  -2   7      553.63      501.64      9.91 o
  -9  -2   7       69.70       72.12      7.80 o
  -8  -2   7      112.99      111.82      5.67 o
  -7  -2   7     2170.93     1982.70     11.98 o
  -6  -2   7     2702.59     2758.95    327.98 o
  -5  -2   7     1091.84     1120.25     17.51 o
  -4  -2   7      252.43      279.56     31.17 o
  -3  -2   7     3772.68     3904.99    294.47 o
  -2  -2   7     3651.75     3664.19    191.06 o
  -1  -2   7     1879.45     1780.08     80.46 o
   0  -2   7       38.51       49.97      7.71 o
   1  -2   7     1505.41     1341.76     24.30 o
   2  -2   7     2543.26     2262.48    113.07 o
   3  -2   7     2294.27     2313.46     51.08 o
   4  -2   7      101.08      117.28      6.11 o
   5  -2   7      761.13      793.08      7.99 o
   6  -2   7     1443.30     1448.36     67.97 o
   7  -2   7      425.93      430.96     16.56 o
 -10  -1   7      793.06      788.58     10.44 o
  -9  -1   7      482.07      454.10      7.32 o
  -8  -1   7       58.10       66.26      7.27 o
  -7  -1   7     1358.18     1362.79     10.89 o
  -5  -1   7     1636.11     1614.20    131.58 o
  -4  -1   7      441.08      495.00     17.95 o
  -3  -1   7     1466.91     1542.83    227.76 o
  -2  -1   7      752.32      725.88     22.97 o
  -1  -1   7     2699.35     2445.77    130.04 o
   0  -1   7      620.50      543.27      7.24 o
   1  -1   7      408.49      379.27     21.93 o
   2  -1   7     3277.77     3084.91     61.80 o
   3  -1   7     4450.08     4616.37     59.48 o
   4  -1   7      661.55      708.08     16.69 o
   5  -1   7      249.39      257.47      8.02 o
   6  -1   7      885.68      919.39     17.52 o
   7  -1   7      668.41      649.72      6.29 o
 -10   0   7      881.66      846.00      8.81 o
  -9   0   7      889.56      875.37      8.50 o
  -8   0   7      436.35      457.17      8.71 o
  -7   0   7      106.29      109.56      7.43 o
  -6   0   7     1176.19     1052.07      9.85 o
  -5   0   7     1637.76     1882.91     23.91 o
  -4   0   7     1893.37     2016.19    157.33 o
  -3   0   7       33.69       44.97      7.86 o
  -2   0   7     1839.71     1743.21     12.60 o
  -1   0   7     6324.86     5880.94     77.36 o
   0   0   7     5786.33     5423.80     32.90 o
   1   0   7      116.61      111.70      6.36 o
   2   0   7     1903.05     1982.67     31.84 o
   3   0   7     4266.68     4520.59    112.65 o
   4   0   7      904.21      884.96      7.50 o
   5   0   7        0.09       -6.94      6.94 o
   6   0   7      287.23      266.09      5.04 o
   7   0   7      524.46      536.86     18.38 o
 -10   1   7      285.30      293.12      9.00 o
  -9   1   7      624.31      658.97      9.64 o
  -8   1   7      916.47      916.68     10.39 o
  -7   1   7      311.56      287.21      8.04 o
  -6   1   7      390.83      334.56      6.15 o
  -5   1   7      974.39     1059.19    141.16 o
  -4   1   7     5741.41     5358.62     30.36 o
  -3   1   7     1355.46     1265.22     15.05 o
  -2   1   7     2363.66     2227.64     16.06 o
  -1   1   7     7806.95     7424.97     27.70 o
   0   1   7     9170.46     8158.67     26.84 o
   1   1   7     1144.50     1223.27     14.35 o
   2   1   7      268.69      267.58      5.82 o
   3   1   7     1773.13     1815.37      8.48 o
   4   1   7     1077.66     1099.99      8.26 o
   5   1   7       99.89      106.58     18.14 o
   6   1   7       84.05       85.04      4.97 o
   7   1   7      588.40      611.80     11.26 o
 -10   2   7       10.26       19.39      5.86 o
  -9   2   7      297.80      261.01      9.21 o
  -8   2   7      770.67      750.26      8.47 o
  -7   2   7     1648.74     1437.01     10.44 o
  -6   2   7        9.77       14.14      6.95 o
  -5   2   7     1647.02     1554.97     73.31 o
  -4   2   7     7786.52     7738.01    429.87 o
  -3   2   7     5945.58     5668.82     26.79 o
  -2   2   7      109.00      106.02      7.70 o
  -1   2   7     2121.49     2105.84     16.91 o
   0   2   7     4339.40     4496.59     21.97 o
   1   2   7      723.83      763.01     36.56 o
   2   2   7        8.88       16.65      6.01 o
   3   2   7     1129.55     1042.05     52.24 o
   4   2   7     2276.32     2156.36     86.51 o
   5   2   7      570.41      553.62      9.91 o
   6   2   7       18.45       28.32      8.07 o
 -10   3   7      172.26      174.03      6.63 o
  -9   3   7       80.27      102.31      8.39 o
  -8   3   7     1138.69     1192.49     12.06 o
  -7   3   7     4301.50     4112.93     18.85 o
  -6   3   7      532.59      517.35     33.92 o
  -5   3   7     1052.12      982.39     11.97 o
  -4   3   7     5258.81     5163.28     90.68 o
  -3   3   7     4697.17     4598.91     76.23 o
  -2   3   7      359.65      346.36     11.26 o
  -1   3   7      193.56      231.26     10.49 o
   0   3   7     2691.11     2783.98     16.06 o
   1   3   7     1904.37     1844.36     26.67 o
   2   3   7      322.35      314.67      9.35 o
   3   3   7      115.09      121.16     10.04 o
   4   3   7     1705.71     1611.17     32.74 o
   5   3   7      865.50      807.96     14.63 o
   6   3   7      160.12      153.91      4.24 o
 -10   4   7      693.53      688.21     10.73 o
  -9   4   7        1.21        3.65      5.78 o
  -8   4   7      597.44      638.09     10.57 o
  -7   4   7     3175.47     3196.69    200.63 o
  -6   4   7     2476.78     2402.68     61.98 o
  -5   4   7      102.82      107.40      6.01 o
  -4   4   7      898.48      931.92     94.74 o
  -3   4   7     3350.78     3615.11    310.70 o
  -2   4   7      865.88      947.05     58.39 o
  -1   4   7       94.20      115.36     15.93 o
   0   4   7     3519.98     3800.33    262.75 o
   1   4   7     4650.38     4877.37    193.37 o
   2   4   7     1654.37     1598.96     59.01 o
   3   4   7       77.11      100.38      9.58 o
   4   4   7      279.57      288.51     18.55 o
   5   4   7      345.25      349.38      7.86 o
   6   4   7      143.78      135.93      4.68 o
  -9   5   7      110.21      113.79      9.16 o
  -8   5   7       89.35       97.79      8.89 o
  -7   5   7     1567.14     1690.27     38.03 o
  -6   5   7      954.85     1024.38     39.99 o
  -5   5   7      205.13      203.87     13.52 o
  -4   5   7       86.01       81.05      5.69 o
  -3   5   7     3046.47     3012.71     15.55 o
  -2   5   7     3005.28     2977.69     30.05 o
  -1   5   7     1099.58     1184.44     66.04 o
   0   5   7        3.30       10.77      4.04 o
   1   5   7     1910.35     1994.87    110.62 o
   2   5   7      908.70      878.68     12.11 o
   3   5   7      341.80      326.00      7.76 o
   4   5   7        8.32       22.47      4.18 o
   5   5   7      119.45      114.07      6.47 o
  -9   6   7      350.92      355.41     11.05 o
  -8   6   7       20.93       32.17      6.87 o
  -7   6   7      378.17      441.51     25.25 o
  -6   6   7     1988.37     2087.29     59.20 o
  -5   6   7      962.56      956.06     36.39 o
  -4   6   7      161.69      155.40     15.59 o
  -3   6   7     1684.64     1574.74     29.68 o
  -2   6   7     2622.15     2533.35     92.23 o
  -1   6   7     1414.42     1413.62     80.10 o
   0   6   7      129.34      136.77      5.17 o
   1   6   7       87.00       89.81      4.16 o
   2   6   7      285.73      281.14     15.06 o
   3   6   7      431.65      413.39     15.13 o
   4   6   7       91.65      100.39      4.45 o
  -8   7   7      203.88      227.33     11.12 o
  -7   7   7       15.73       19.98      7.12 o
  -6   7   7     1339.36     1379.70     13.26 o
  -5   7   7     1366.27     1302.21     11.88 o
  -4   7   7      958.43      864.27      8.50 o
  -3   7   7        2.37       34.49      7.46 o
  -2   7   7      513.09      504.25      7.43 o
  -1   7   7      496.48      499.13     16.70 o
   0   7   7      473.94      475.55     30.52 o
   1   7   7        4.55        7.15      4.01 o
   2   7   7      269.22      271.75     12.32 o
   3   7   7      842.08      769.25     26.31 o
  -7   8   7      129.11      136.69      9.67 o
  -6   8   7      197.11      199.89      8.97 o
  -5   8   7      526.86      471.07      9.29 o
  -4   8   7      503.88      484.97      7.30 o
  -3   8   7      117.47      144.98      8.02 o
  -2   8   7       29.72       20.45      7.99 o
  -1   8   7      447.10      434.08      7.64 o
   0   8   7      963.25     1031.56      9.75 o
   1   8   7      143.46      143.72      6.50 o
   2   8   7       50.58       64.59     22.05 o
  -6   9   7        3.64       11.29      8.39 o
  -5   9   7      107.82       96.80      8.12 o
  -4   9   7      436.99      360.04      7.14 o
  -3   9   7      539.86      478.02      7.67 o
  -2   9   7        3.41       -0.16      5.78 o
  -1   9   7      259.36      252.43      6.92 o
   0   9   7     1089.67     1061.97     10.15 o
   1   9   7      438.31      516.98     11.29 o
  -3  10   7      754.14      620.54      8.97 o
  -2 -10   8        0.19       -4.71      5.22 o
  -1 -10   8      242.24      262.07     35.98 o
   0 -10   8      469.37      403.50      7.80 o
   1 -10   8      184.62      179.22      7.11 o
   2 -10   8        6.24       17.12      9.16 o
  -4  -9   8      347.68      330.67     21.70 o
  -3  -9   8      335.09      329.47     24.47 o
  -2  -9   8       40.77       51.10     22.90 o
  -1  -9   8      109.44      119.38      6.84 o
   0  -9   8      657.65      629.68     13.00 o
   1  -9   8      386.39      376.40     34.06 o
   2  -9   8      154.81      131.97     11.96 o
   3  -9   8       52.29       68.01     17.47 o
  -6  -8   8      119.21      105.27      5.44 o
  -5  -8   8        1.80        0.30      4.80 o
  -4  -8   8      458.93      478.16     45.98 o
  -3  -8   8      817.28      848.96     12.98 o
  -2  -8   8      405.78      384.48      9.29 o
  -1  -8   8        0.17       20.12     17.15 o
   0  -8   8      554.69      582.74     29.48 o
   1  -8   8      670.77      688.46     81.49 o
   2  -8   8      297.83      269.69     10.36 o
   3  -8   8       13.33       19.87      6.46 o
   4  -8   8      121.73      102.26      6.17 o
  -7  -7   8      387.99      365.85     12.10 o
  -6  -7   8      418.01      376.64     43.52 o
  -5  -7   8      100.13      118.88     11.00 o
  -4  -7   8      211.37      215.87     12.92 o
  -3  -7   8      984.54     1090.24      8.75 o
  -2  -7   8      850.35      887.87     28.51 o
  -1  -7   8      497.12      472.85     41.54 o
   0  -7   8       30.97       45.78      7.91 o
   1  -7   8      406.95      415.18      6.59 o
   2  -7   8      722.84      697.14     86.51 o
   3  -7   8      301.01      299.04     32.72 o
   4  -7   8       47.06       41.95      7.13 o
   5  -7   8      371.92      323.63     23.93 o
  -8  -6   8        0.83        6.15     10.52 o
  -7  -6   8      385.42      387.44     23.87 o
  -6  -6   8      643.10      675.58     43.97 o
  -5  -6   8      596.94      666.18     29.24 o
  -4  -6   8       63.72       73.82      6.88 o
  -3  -6   8      527.26      571.58     38.85 o
  -2  -6   8      626.50      698.84     14.87 o
  -1  -6   8      819.76      895.78     45.27 o
   0  -6   8       98.45      105.79     12.96 o
   1  -6   8      463.67      468.57     57.31 o
   2  -6   8     1570.22     1590.77    237.98 o
   3  -6   8     1291.69     1213.07    211.87 o
   4  -6   8       82.65       76.06      4.62 o
   5  -6   8      115.59      110.71     14.56 o
   6  -6   8      471.65      396.05     27.82 o
  -8  -5   8      119.39      119.55      7.15 o
  -7  -5   8      108.88      107.97     11.63 o
  -6  -5   8      679.87      726.58     65.92 o
  -5  -5   8      718.11      800.09     51.74 o
  -4  -5   8      625.82      688.76     34.17 o
  -3  -5   8       37.19       45.28      7.04 o
  -2  -5   8      913.94      997.92     15.31 o
  -1  -5   8     2384.78     2618.08    101.96 o
   0  -5   8      821.04      812.86    106.04 o
   1  -5   8       21.16       52.46     17.96 o
   2  -5   8     1369.05     1374.08    138.67 o
   3  -5   8     2266.26     2130.63    311.10 o
   4  -5   8      333.03      319.27     18.44 o
   5  -5   8       13.33       24.02      6.53 o
   6  -5   8      280.25      257.79     13.68 o
  -9  -4   8      237.57      219.17      8.76 o
  -8  -4   8      539.17      511.71      7.91 o
  -7  -4   8       82.15       80.73     11.79 o
  -6  -4   8      157.54      179.38     17.91 o
  -5  -4   8      973.77     1076.75     37.02 o
  -4  -4   8     2085.41     2247.97     57.04 o
  -3  -4   8      264.28      311.37     15.78 o
  -2  -4   8     1379.37     1511.34     68.75 o
  -1  -4   8     5075.95     5477.96    282.39 o
   0  -4   8     4149.02     4182.59    286.66 o
   1  -4   8      122.81      114.47      6.16 o
   2  -4   8      223.05      207.73      6.17 o
   3  -4   8     1541.17     1399.42    132.82 o
   4  -4   8      641.91      629.61     30.78 o
   5  -4   8       34.04       42.16      5.52 o
   6  -4   8      132.12      113.63     10.09 o
  -9  -3   8      232.10      231.42      6.44 o
  -8  -3   8      473.34      447.39      8.52 o
  -7  -3   8      615.29      521.41    127.20 o
  -6  -3   8       66.47       67.63      7.81 o
  -5  -3   8     1302.92     1409.75    115.48 o
  -4  -3   8     4748.32     5255.12    205.02 o
  -3  -3   8     1709.22     1902.62     56.28 o
  -2  -3   8       57.93       56.84      7.03 o
  -1  -3   8     2437.46     2521.73     45.47 o
   0  -3   8     3786.61     3772.32    113.01 o
   1  -3   8      609.81      632.07     28.99 o
   2  -3   8        3.42       18.69      5.90 o
   3  -3   8     1171.52     1179.01     62.65 o
   4  -3   8     1735.47     1714.74     69.12 o
   5  -3   8      389.93      391.99      4.83 o
   6  -3   8        0.20       -5.34      5.35 o
  -9  -2   8       72.37       64.23      5.62 o
  -8  -2   8     1284.50     1235.10     10.97 o
  -7  -2   8     2383.82     2243.62     12.41 o
  -6  -2   8      245.52      255.16     23.50 o
  -5  -2   8      784.36      800.72     50.88 o
  -4  -2   8     5433.27     5952.85    650.24 o
  -3  -2   8     3615.36     3505.63    450.86 o
  -2  -2   8       33.05       49.10      7.08 o
  -1  -2   8      346.30      346.44     24.82 o
   0  -2   8     3429.03     3120.75    129.03 o
   1  -2   8     1677.53     1474.41     38.84 o
   2  -2   8      176.27      169.09      6.55 o
   3  -2   8      307.71      318.32     14.65 o
   4  -2   8     1561.13     1673.61     34.79 o
   5  -2   8      946.11      977.54     21.05 o
   6  -2   8      168.29      176.32      7.74 o
 -10  -1   8      342.10      357.70      9.21 o
  -9  -1   8        6.13       16.11      7.38 o
  -8  -1   8      736.77      697.13      7.72 o
  -7  -1   8     3244.16     3004.83     14.06 o
  -6  -1   8     1225.23     1468.86     21.60 o
  -5  -1   8       15.89       23.17      6.84 o
  -4  -1   8     1511.41     1605.14     73.54 o
  -3  -1   8     3857.04     4018.33    397.09 o
  -2  -1   8     1348.69     1273.35     82.54 o
  -1  -1   8       27.82       46.55     14.03 o
   0  -1   8     3394.12     3129.12    101.50 o
   1  -1   8     4277.60     4002.92     48.92 o
   2  -1   8     1938.02     1895.84     68.69 o
   3  -1   8        9.60       27.77      7.93 o
   4  -1   8      706.34      742.16     22.62 o
   5  -1   8      650.08      648.95     25.33 o
   6  -1   8      365.23      358.37     26.82 o
 -10   0   8      885.58      903.68     10.97 o
  -9   0   8       96.78      106.63      8.10 o
  -8   0   8      120.87      115.74      7.67 o
  -7   0   8     2059.63     1933.96     11.93 o
  -5   0   8      107.87      135.90     12.84 o
  -4   0   8      444.83      463.05     14.17 o
  -3   0   8     4383.32     4475.22    353.23 o
  -2   0   8     3291.88     3010.22     50.35 o
  -1   0   8     1300.75     1243.32     15.69 o
   0   0   8      315.90      304.75     24.91 o
   1   0   8     3039.94     3166.12     80.20 o
   2   0   8     1929.60     2034.85     42.02 o
   3   0   8      731.97      793.35      7.33 o
   4   0   8       11.81       21.62      5.21 o
   5   0   8      245.24      252.49     12.33 o
   6   0   8      576.29      573.89     38.73 o
 -10   1   8      954.59      890.76      9.40 o
  -9   1   8      189.47      185.88      6.31 o
  -8   1   8        0.33       11.61      7.24 o
  -7   1   8      896.52      803.31      8.10 o
  -5   1   8     1716.56     1344.10    531.57 o
  -4   1   8       85.75      103.91     10.23 o
  -3   1   8     2355.13     2204.85     17.74 o
  -2   1   8     4012.82     3704.12     19.20 o
  -1   1   8     3082.70     2786.94     16.51 o
   0   1   8      136.53      129.00     10.28 o
   1   1   8      542.65      569.68     12.04 o
   2   1   8     1069.88     1148.60      8.14 o
   3   1   8     1319.54     1389.80     12.20 o
   4   1   8       69.55       71.21     10.71 o
   5   1   8      129.31      130.54      5.22 o
   6   1   8      658.78      665.32     18.44 o
 -10   2   8      509.56      486.49      9.91 o
  -9   2   8      525.99      527.05      9.85 o
  -8   2   8      230.94      215.89      6.31 o
  -7   2   8      193.38      200.10      7.96 o
  -6   2   8     2401.53     2259.14    268.28 o
  -5   2   8     2552.77     2453.68     48.52 o
  -4   2   8     1980.67     1859.66     17.55 o
  -3   2   8      445.20      419.35      9.11 o
  -2   2   8     1206.63     1156.46     13.79 o
  -1   2   8     1933.09     1807.55     15.53 o
   0   2   8     1496.61     1471.04     12.57 o
   1   2   8       21.30       34.77      5.30 o
   2   2   8      600.33      601.92     14.79 o
   3   2   8     2070.71     2104.49     10.01 o
   4   2   8      768.24      747.52     22.70 o
   5   2   8       13.19       23.18     16.66 o
   6   2   8      408.73      374.08      5.48 o
 -10   3   8      376.00      388.99      9.75 o
  -9   3   8      772.21      766.29     11.00 o
  -8   3   8      944.87      981.04     11.53 o
  -7   3   8      126.44      111.69      6.20 o
  -6   3   8      574.04      525.86     16.26 o
  -5   3   8     1298.08     1226.57     67.67 o
  -4   3   8     1920.99     1890.09     39.63 o
  -3   3   8      329.45      334.37      9.23 o
  -2   3   8      344.19      370.08     11.13 o
  -1   3   8     1732.11     1757.99     13.53 o
   0   3   8     2872.52     2903.50     16.06 o
   1   3   8      140.56      153.46      7.28 o
   2   3   8      417.37      410.88      8.95 o
   3   3   8     2287.75     2269.65     32.04 o
   4   3   8     1144.12     1125.95     34.31 o
   5   3   8       39.81       31.32      4.35 o
  -9   4   8      573.41      525.34     10.79 o
  -8   4   8      937.34      911.46     12.12 o
  -7   4   8      667.96      676.23     19.59 o
  -6   4   8      147.36      145.32      5.17 o
  -5   4   8      353.47      359.48      6.93 o
  -4   4   8     1925.68     1953.62     52.87 o
  -3   4   8     1512.56     1519.02     53.29 o
  -2   4   8        7.70       21.58      9.55 o
  -1   4   8     1379.85     1603.47     29.39 o
   0   4   8     4576.15     4662.34    288.64 o
   1   4   8     1258.49     1081.09    194.18 o
   2   4   8       11.51       17.03      7.20 o
   3   4   8      679.84      691.61     36.22 o
   4   4   8      677.35      662.43     18.86 o
   5   4   8      111.31      105.19      7.28 o
  -9   5   8       99.42       82.61      9.37 o
  -8   5   8      321.18      327.56     10.09 o
  -7   5   8     1220.06     1259.44     31.11 o
  -6   5   8      195.24      201.52      5.42 o
  -5   5   8      266.96      267.75     17.44 o
  -4   5   8     2507.62     2689.19    217.27 o
  -3   5   8     3435.24     3699.10    249.32 o
  -2   5   8      317.31      354.12      9.72 o
  -1   5   8      705.92      787.87     29.07 o
   0   5   8     2189.89     2284.44    146.26 o
   1   5   8      944.35      943.91     42.64 o
   2   5   8       53.73       50.57      7.08 o
   3   5   8       28.25       37.98      7.75 o
   4   5   8      295.53      258.71     15.42 o
  -9   6   8        4.48        3.52      9.29 o
  -8   6   8      229.50      245.39      8.08 o
  -7   6   8     1426.51     1535.72     29.18 o
  -6   6   8      859.94      890.33     38.61 o
  -5   6   8        6.99       15.87      5.16 o
  -4   6   8     1263.00     1308.41    110.86 o
  -3   6   8     3189.83     3346.07    227.23 o
  -2   6   8      594.05      640.37     37.48 o
  -1   6   8        1.11        4.05      4.49 o
   0   6   8      529.17      565.44     32.65 o
   1   6   8      473.57      472.61      9.38 o
   2   6   8      157.63      160.93      4.60 o
   3   6   8        0.31       19.82      4.32 o
  -8   7   8       97.98      118.68      7.74 o
  -7   7   8     1302.53     1404.32     62.70 o
  -6   7   8     1620.24     1770.31    196.68 o
  -5   7   8      169.27      153.21      8.10 o
  -4   7   8      183.38      164.74      8.23 o
  -3   7   8      830.65      793.03      8.28 o
  -2   7   8      398.15      428.35      9.35 o
  -1   7   8       81.74       78.87      4.99 o
   0   7   8      110.42      118.70      6.01 o
   1   7   8      610.46      585.10     43.60 o
   2   7   8      485.04      439.10     15.23 o
   3   7   8      188.27      153.46      7.96 o
  -7   8   8      395.68      430.91     37.48 o
  -6   8   8      619.00      626.16     10.68 o
  -5   8   8      155.20      135.44      8.10 o
  -4   8   8       10.06       13.55      5.49 o
  -3   8   8      305.85      281.75      6.82 o
  -2   8   8      479.17      476.63      7.51 o
  -1   8   8      430.76      457.99      7.88 o
   0   8   8       84.70       83.49      5.14 o
   1   8   8      280.03      277.58      9.04 o
  -5   9   8      226.36      197.92      6.63 o
  -4   9   8      123.81      103.62      6.31 o
  -3   9   8       69.51       66.66      8.52 o
  -2   9   8      572.94      524.17     10.39 o
  -1   9   8      570.21      524.99      8.81 o
  -4  -9   9      266.21      266.25      7.71 o
  -3  -9   9        9.58       -0.64     10.29 o
  -2  -9   9      175.41      147.12      6.24 o
  -1  -9   9      625.75      569.72     18.88 o
   0  -9   9      440.86      371.21     29.91 o
   1  -9   9        1.26        8.85     11.49 o
   2  -9   9      126.79      108.79      5.54 o
  -5  -8   9      289.76      288.68     12.32 o
  -4  -8   9      690.59      707.01     20.39 o
  -3  -8   9      194.89      219.25     15.05 o
  -2  -8   9        9.01       -3.74     12.36 o
  -1  -8   9      546.44      537.82      7.32 o
   0  -8   9      615.45      621.71     18.93 o
   1  -8   9      178.55      181.42     17.35 o
   2  -8   9        4.83       11.89     11.89 o
   3  -8   9      303.45      270.35     11.53 o
   4  -8   9      335.08      235.07     26.02 o
  -6  -7   9       25.37       34.96      4.09 o
  -5  -7   9      173.52      187.31      7.27 o
  -4  -7   9      973.60     1101.16     29.97 o
  -3  -7   9      596.81      650.60     25.03 o
  -2  -7   9       12.83       29.87      5.67 o
  -1  -7   9      264.58      285.94     18.92 o
   0  -7   9     1033.63     1061.97     96.43 o
   1  -7   9      435.81      424.41     64.03 o
   2  -7   9       53.52       58.50      6.55 o
   3  -7   9      136.19      132.44     24.23 o
   4  -7   9      428.48      358.66     37.19 o
  -7  -6   9      692.54      669.23     50.69 o
  -6  -6   9      217.34      238.88      8.50 o
  -5  -6   9       21.18       22.52     14.63 o
  -4  -6   9      615.63      661.07     49.64 o
  -3  -6   9      876.89      964.13     18.23 o
  -2  -6   9      405.67      394.31     22.66 o
  -1  -6   9        0.31       12.71      5.38 o
   0  -6   9      764.57      749.63     93.78 o
   1  -6   9      974.93      944.10    144.62 o
   2  -6   9      500.07      458.51     52.93 o
   3  -6   9        1.97       -1.78      6.35 o
   4  -6   9      347.67      298.97     26.23 o
   5  -6   9      395.47      333.30     21.48 o
  -8  -5   9       92.76       87.69      6.91 o
  -7  -5   9      618.11      566.15     54.05 o
  -6  -5   9      387.06      431.40     36.40 o
  -5  -5   9       82.50       80.44     10.16 o
  -4  -5   9      358.90      400.57     27.28 o
  -3  -5   9     1465.87     1529.77    146.59 o
  -2  -5   9      934.82     1008.95     65.27 o
  -1  -5   9      342.38      330.55     32.89 o
   0  -5   9      391.60      422.42     41.30 o
   1  -5   9     1245.67     1236.40    184.04 o
   2  -5   9      968.46      929.97    154.04 o
   3  -5   9      224.74      197.83     27.63 o
   4  -5   9       22.59       33.19     12.78 o
   5  -5   9      204.31      182.55      8.48 o
  -8  -4   9        6.91       13.69      6.45 o
  -7  -4   9      529.85      537.15     28.89 o
  -6  -4   9      725.12      787.25     15.79 o
  -5  -4   9      533.66      591.67     27.28 o
  -4  -4   9        0.17        2.18      7.19 o
  -3  -4   9     1043.91     1138.95     22.30 o
  -2  -4   9     1951.01     2037.51     12.06 o
  -1  -4   9     1377.76     1475.37     74.55 o
   0  -4   9       49.58       57.77      7.09 o
   1  -4   9      486.83      506.31     47.82 o
   2  -4   9     1077.62     1078.34    100.42 o
   3  -4   9      923.43      917.98     98.36 o
   4  -4   9        1.98       -1.80      7.73 o
   5  -4   9      152.98      155.14      5.53 o
   6  -4   9      527.10      470.07     32.45 o
  -9  -3   9      247.49      217.01      6.58 o
  -8  -3   9      105.94      122.13      7.67 o
  -7  -3   9      200.19      192.40     13.22 o
  -6  -3   9     1250.71     1256.04     21.16 o
  -5  -3   9     1424.13     1587.56     45.87 o
  -4  -3   9      849.04      978.65     31.70 o
  -3  -3   9      547.64      574.50      8.02 o
  -2  -3   9      930.66      952.41     15.81 o
  -1  -3   9     1883.97     1852.98     12.54 o
   0  -3   9      566.32      574.44      8.97 o
   1  -3   9       20.10       25.96     13.13 o
   2  -3   9      737.55      647.25     55.99 o
   3  -3   9     1443.59     1415.06     49.84 o
   4  -3   9      449.43      480.12     12.23 o
   5  -3   9       43.65       59.70      8.47 o
   6  -3   9      404.40      402.23     24.24 o
  -9  -2   9      356.03      312.56      6.55 o
  -8  -2   9      489.54      441.80      8.65 o
  -7  -2   9        4.11       13.65      8.30 o
  -6  -2   9      628.80      638.81     44.54 o
  -5  -2   9     1527.35     1646.68    164.23 o
  -4  -2   9     1704.23     1703.01    100.25 o
  -3  -2   9      227.09      235.77     23.04 o
  -2  -2   9      560.84      515.33     58.19 o
  -1  -2   9     1968.51     1856.33     25.77 o
   0  -2   9     2199.59     2069.31     26.98 o
   1  -2   9       25.82       47.67     10.04 o
   2  -2   9      689.21      695.62     25.77 o
   3  -2   9     2427.40     2488.12     54.97 o
   4  -2   9      727.04      763.41     11.23 o
   5  -2   9       20.57       30.41      5.30 o
   6  -2   9      127.08      114.76      5.55 o
  -9  -1   9      536.49      490.19      9.08 o
  -8  -1   9     1079.40     1054.60     10.39 o
  -7  -1   9      583.81      529.79      8.44 o
  -6  -1   9       94.45      106.60     10.20 o
  -5  -1   9      520.05      566.79     75.80 o
  -4  -1   9     2438.66     2624.54    152.19 o
  -3  -1   9      666.53      693.30     15.14 o
  -2  -1   9      211.25      203.74      6.80 o
  -1  -1   9     2927.44     2639.80     75.56 o
   0  -1   9     4931.26     4615.45    145.47 o
   1  -1   9     1084.20     1002.28      7.94 o
   2  -1   9       52.44       78.77     24.01 o
   3  -1   9     1159.18     1282.92     35.09 o
   4  -1   9      898.60      976.71     13.62 o
   5  -1   9      102.71       99.11     16.87 o
   6  -1   9        7.66        8.77      4.48 o
  -9   0   9      141.24      147.51      7.88 o
  -8   0   9      617.14      563.16      9.03 o
  -7   0   9     1252.49     1093.08      8.60 o
  -6   0   9       61.34       85.48     12.70 o
  -5   0   9      494.21      582.36     15.87 o
  -4   0   9     3478.01     3704.68     24.29 o
  -3   0   9     3950.17     4149.25    418.59 o
  -2   0   9      311.14      356.09     13.93 o
  -1   0   9     1373.76     1295.57     44.93 o
   0   0   9     3826.63     3723.22     45.79 o
   1   0   9     1026.15     1070.21     35.30 o
   2   0   9       73.08       86.48      4.89 o
   3   0   9      290.52      307.08      6.22 o
   4   0   9      757.90      773.87      7.18 o
   5   0   9      290.77      299.65      5.84 o
   6   0   9       67.18       73.46     16.27 o
 -10   1   9      226.52      206.95      6.92 o
  -9   1   9        4.35        8.76      7.80 o
  -8   1   9      456.73      427.82      6.82 o
  -7   1   9     2160.90     1957.05     12.41 o
  -6   1   9      611.13      653.89     86.27 o
  -5   1   9      188.57      206.57     11.74 o
  -4   1   9     4023.82     4025.34     23.65 o
  -3   1   9     5034.45     5031.71     23.83 o
  -2   1   9      918.63      850.66     10.52 o
  -1   1   9        2.53        5.81      6.74 o
   0   1   9     1533.41     1531.07     14.49 o
   1   1   9      951.91     1057.79     13.24 o
   2   1   9      210.46      218.99      7.27 o
   3   1   9        6.11       11.03      6.21 o
   4   1   9      463.12      457.30     22.86 o
   5   1   9      590.39      589.12     29.57 o
  -9   2   9       24.19       17.98      5.78 o
  -8   2   9      268.72      270.97      8.36 o
  -7   2   9     2693.21     2450.73     14.11 o
  -6   2   9     2802.50     2832.66    269.50 o
  -5   2   9      326.97      331.46      7.20 o
  -4   2   9      394.58      416.00     11.53 o
  -3   2   9     2523.95     2398.08     15.90 o
  -2   2   9      723.24      702.19     12.01 o
  -1   2   9      201.08      196.88     10.12 o
   0   2   9      631.51      601.45      9.85 o
   1   2   9     1888.98     2008.80    107.87 o
   2   2   9     1374.45     1408.08     42.30 o
   3   2   9      255.87      288.15     10.40 o
   4   2   9       91.69       88.01      8.67 o
   5   2   9      392.51      404.36     17.26 o
  -9   3   9      274.34      235.87      9.51 o
  -8   3   9       14.43       15.93      7.99 o
  -7   3   9     1464.69     1311.31     10.55 o
  -6   3   9     1229.15     1215.04     34.19 o
  -5   3   9      375.91      362.07      7.13 o
  -4   3   9        0.00       16.14      5.95 o
  -3   3   9      848.51      897.33     77.48 o
  -2   3   9     1135.12     1140.83     13.26 o
  -1   3   9     1000.56     1011.27     13.08 o
   0   3   9      228.39      228.09      8.12 o
   1   3   9      907.09      940.55     70.46 o
   2   3   9     1379.85     1403.86     26.79 o
   3   3   9      834.79      769.75     12.96 o
   4   3   9        6.92       20.00      7.35 o
   5   3   9       92.67       89.85      5.21 o
  -9   4   9      508.42      500.84     10.87 o
  -8   4   9      103.89      107.27      8.84 o
  -7   4   9       73.73       90.34      6.14 o
  -6   4   9     1031.01      971.26     34.41 o
  -5   4   9      496.70      480.71     14.55 o
  -4   4   9      356.72      349.09      6.31 o
  -3   4   9      456.14      472.89      7.57 o
  -2   4   9     2156.78     2265.35     97.04 o
  -1   4   9     2425.32     2643.75    141.54 o
   0   4   9      473.65      453.97     90.98 o
   1   4   9       29.39       16.47     11.28 o
   2   4   9      424.95      366.62     89.20 o
   3   4   9      527.99      510.84     11.90 o
   4   4   9      107.98      103.97      4.25 o
  -9   5   9      255.45      239.25     10.25 o
  -8   5   9      181.36      178.48     10.07 o
  -7   5   9        6.21       13.73      5.44 o
  -6   5   9      420.79      426.29     18.36 o
  -5   5   9     1210.79     1156.90     75.65 o
  -4   5   9     1752.69     1729.03     36.42 o
  -3   5   9      146.42      165.84      6.62 o
  -2   5   9      462.06      499.52     18.60 o
  -1   5   9     1269.53     1322.43     48.62 o
   0   5   9     1043.38     1072.21     42.21 o
   1   5   9       21.71       34.32      4.45 o
   2   5   9       87.26       97.64      5.43 o
   3   5   9      456.53      423.84      8.45 o
  -8   6   9      406.43      410.59     13.53 o
  -7   6   9      361.20      361.03      6.71 o
  -6   6   9       99.49      105.00      6.60 o
  -5   6   9      837.79      841.28     45.61 o
  -4   6   9     1348.06     1468.56    155.60 o
  -3   6   9      446.28      439.78     35.45 o
  -2   6   9        5.01        3.11      4.08 o
  -1   6   9      198.47      210.34     10.93 o
   0   6   9      634.64      658.53     58.00 o
   1   6   9      176.72      186.31      9.35 o
   2   6   9        1.26        1.62      6.18 o
   3   6   9      342.15      293.45     15.42 o
  -7   7   9      659.69      686.58     15.69 o
  -6   7   9       17.14       13.52      6.01 o
  -5   7   9      108.41      119.44     14.95 o
  -4   7   9      596.26      624.33     76.82 o
  -3   7   9      546.97      571.09     30.35 o
  -2   7   9       11.11       13.89      6.07 o
  -1   7   9       94.00       83.56      4.50 o
   0   7   9      803.12      788.22     46.60 o
   1   7   9      597.55      598.34     13.32 o
   2   7   9       21.61       17.05      4.15 o
  -6   8   9      188.21      168.68     24.78 o
  -5   8   9        3.13       11.13      6.28 o
  -4   8   9      219.19      230.69     33.35 o
  -3   8   9      742.76      775.89     47.43 o
  -2   8   9      240.38      249.03      5.55 o
  -1   8   9       36.80       50.76      6.87 o
   0   8   9      472.48      498.86     49.24 o
  -3  -9  10      190.84      161.71     37.99 o
  -2  -9  10      298.01      259.70      9.88 o
  -1  -9  10      189.29      173.33      9.97 o
   0  -9  10        2.36        3.28      6.39 o
   1  -9  10      101.22       97.00      6.60 o
  -5  -8  10      270.12      238.17     22.29 o
  -4  -8  10       72.52       73.84     22.37 o
  -3  -8  10       95.74      106.53      8.73 o
  -2  -8  10      288.20      301.15     15.22 o
  -1  -8  10      394.28      378.14     44.07 o
   0  -8  10       54.71       71.00      9.49 o
   1  -8  10       48.93       53.54      8.50 o
   2  -8  10      305.82      243.73     22.50 o
  -6  -7  10      201.54      191.62      7.26 o
  -5  -7  10      399.36      403.30     32.94 o
  -4  -7  10      354.22      348.40     28.44 o
  -3  -7  10       10.59        6.02      6.79 o
  -2  -7  10      201.80      198.83     31.02 o
  -1  -7  10      583.09      621.15     61.66 o
   0  -7  10      332.71      370.29     32.48 o
   1  -7  10        3.07       -2.03      5.20 o
   2  -7  10      254.41      238.61     33.08 o
   3  -7  10      641.77      522.41    108.88 o
  -7  -6  10      102.17       95.47      9.76 o
  -6  -6  10       20.77       27.28      6.40 o
  -5  -6  10      333.49      342.72     34.63 o
  -4  -6  10      673.94      740.18      8.37 o
  -3  -6  10      113.58      134.90     14.99 o
  -2  -6  10      120.00      126.03     20.97 o
  -1  -6  10     1178.97     1135.15    139.09 o
   0  -6  10     1303.40     1377.61    181.37 o
   1  -6  10      143.41      146.84     24.71 o
   2  -6  10       34.24       46.97      8.15 o
   3  -6  10      471.57      422.73     69.23 o
   4  -6  10      346.40      323.34     34.31 o
  -7  -5  10      325.74      316.22     28.24 o
  -6  -5  10        0.22       15.32      6.32 o
  -5  -5  10      241.63      269.58     16.84 o
  -4  -5  10     1224.24     1449.62     17.04 o
  -3  -5  10      792.00      830.95     68.72 o
  -2  -5  10       47.17       51.86      4.98 o
  -1  -5  10      548.22      537.06     56.76 o
   0  -5  10     1469.39     1533.00     64.09 o
   1  -5  10      526.68      509.41     21.66 o
   2  -5  10       14.41       16.73      6.45 o
   3  -5  10      223.50      218.08     11.69 o
   4  -5  10      429.96      414.91     36.68 o
   5  -5  10      216.12      185.73     14.91 o
  -8  -4  10      343.06      308.48     23.26 o
  -7  -4  10      767.46      812.68     37.08 o
  -6  -4  10      196.34      208.60      7.30 o
  -5  -4  10      125.38      116.75      7.68 o
  -4  -4  10     1909.36     2130.73     12.97 o
  -3  -4  10     1854.48     1951.67     83.81 o
  -2  -4  10      239.43      269.13      8.43 o
  -1  -4  10       47.45       66.98      5.68 o
   0  -4  10      971.09      991.65     55.87 o
   1  -4  10      631.31      623.12     28.48 o
   2  -4  10      156.32      174.97     12.48 o
   3  -4  10        2.80        9.40      5.62 o
   4  -4  10      286.41      280.37     10.58 o
   5  -4  10      353.86      347.74     19.34 o
  -8  -3  10      198.89      190.44      5.91 o
  -7  -3  10     1292.31     1259.86    108.85 o
  -6  -3  10      824.28      831.27     51.08 o
  -5  -3  10       66.74      101.75     26.74 o
  -4  -3  10      362.09      381.11      9.01 o
  -3  -3  10     1705.77     1760.66     74.75 o
  -2  -3  10      848.97      859.29     11.76 o
  -1  -3  10      134.83      157.32      7.91 o
   0  -3  10      393.60      415.11     14.57 o
   1  -3  10     1040.26     1041.17     49.55 o
   2  -3  10     1026.49     1047.43     55.03 o
   3  -3  10       71.47       88.78      4.69 o
   4  -3  10      151.47      150.72      7.60 o
   5  -3  10      372.82      369.23      9.52 o
  -9  -2  10      126.61      111.42      5.73 o
  -8  -2  10       26.43       11.90      7.27 o
  -7  -2  10      999.41     1140.13     20.32 o
  -6  -2  10      887.79      931.76     77.08 o
  -5  -2  10      287.34      310.21     24.02 o
  -4  -2  10       54.48       59.67     10.27 o
  -3  -2  10      660.89      633.60     82.86 o
  -2  -2  10      872.95      826.73     29.17 o
  -1  -2  10      770.09      756.81     22.85 o
   0  -2  10        0.80        2.76     14.46 o
   1  -2  10      874.68      845.94     49.27 o
   2  -2  10     1238.19     1275.91     23.66 o
   3  -2  10      892.15      926.87     16.29 o
   4  -2  10        1.30        9.69      4.24 o
   5  -2  10      134.35      156.46      5.68 o
  -9  -1  10      251.54      246.95      8.12 o
  -8  -1  10       33.08       48.73      7.22 o
  -6  -1  10      913.37     1053.45     16.67 o
  -5  -1  10      741.37      810.48     38.89 o
  -4  -1  10      300.07      318.12     22.06 o
  -3  -1  10      484.68      492.00     44.34 o
  -2  -1  10     1571.13     1517.14    107.27 o
  -1  -1  10     2388.13     2185.05    109.90 o
   0  -1  10      348.60      353.54     19.65 o
   1  -1  10      199.66      232.23     10.65 o
   2  -1  10      867.69      891.96     41.60 o
   3  -1  10      776.69      836.63      6.14 o
   4  -1  10      106.94      118.41      6.75 o
   5  -1  10       19.22       12.71      5.19 o
  -9   0  10      324.28      306.44      8.76 o
  -8   0  10      231.35      206.81      8.04 o
  -6   0  10      445.07      567.66     16.11 o
  -5   0  10     1309.63     1502.55     18.19 o
  -4   0  10     1727.01     1833.03     17.98 o
  -3   0  10       15.67       22.82      5.98 o
  -2   0  10     1071.13     1069.42     18.91 o
  -1   0  10     2255.91     2129.95     27.03 o
   0   0  10     1734.56     1677.73     53.31 o
   1   0  10       35.63       40.65     12.89 o
   2   0  10      179.07      209.82      9.96 o
   3   0  10      756.59      883.11     14.25 o
   4   0  10      358.63      421.95      6.51 o
   5   0  10        1.76        0.27      5.10 o
  -9   1  10      279.28      230.03      8.42 o
  -8   1  10      636.45      545.21      7.51 o
  -6   1  10      249.81      261.25     30.20 o
  -5   1  10     1143.53     1202.90     18.14 o
  -4   1  10     2558.31     2601.51     19.04 o
  -3   1  10      808.71      812.47     10.47 o
  -2   1  10      125.20      125.32      9.59 o
  -1   1  10      816.24      789.36      9.96 o
   0   1  10     1133.78     1153.29     13.53 o
   1   1  10      206.46      226.95     10.73 o
   2   1  10       78.53      100.51     11.36 o
   3   1  10      957.51     1010.72      7.92 o
   4   1  10      745.53      751.08      6.80 o
   5   1  10      104.00      104.19     20.01 o
  -9   2  10      266.91      225.83      6.92 o
  -8   2  10      994.43      864.37      8.89 o
  -7   2  10     1098.02      990.68     10.63 o
  -6   2  10        6.42       14.95      7.29 o
  -5   2  10      554.28      592.67      8.90 o
  -4   2  10     1603.35     1601.24     15.85 o
  -3   2  10     1042.45     1052.52     13.53 o
  -2   2  10       20.47       33.02      9.40 o
  -1   2  10      391.28      394.24     10.76 o
   0   2  10     1876.75     1891.19     15.77 o
   1   2  10      762.05      827.95     17.39 o
   2   2  10       27.28       47.25     25.18 o
   3   2  10      372.54      384.81      7.47 o
   4   2  10      647.36      599.19      9.08 o
  -9   3  10       42.63       50.94      8.73 o
  -8   3  10      386.78      350.40      9.24 o
  -7   3  10     1482.24     1402.51    131.90 o
  -6   3  10      385.16      385.59     21.04 o
  -5   3  10       31.50       36.49      5.90 o
  -4   3  10     1015.35     1066.78     20.94 o
  -3   3  10     1726.91     1676.85     15.18 o
  -2   3  10      402.45      377.67      8.65 o
  -1   3  10      304.91      372.00     11.29 o
   0   3  10     1915.23     2021.95     20.81 o
   1   3  10     1370.97     1397.49     12.90 o
   2   3  10      186.52      180.79      5.61 o
   3   3  10        3.59       27.52      6.18 o
   4   3  10      169.20      152.27      5.34 o
  -9   4  10        1.55        7.19      8.81 o
  -8   4  10      177.82      185.46      9.48 o
  -7   4  10      697.11      662.33     47.23 o
  -6   4  10      562.27      561.04     41.42 o
  -5   4  10       18.88       22.60      6.86 o
  -4   4  10      579.69      596.37      7.92 o
  -3   4  10     2472.59     2549.29     82.63 o
  -2   4  10      999.79     1091.25     73.29 o
  -1   4  10      200.84      224.35      7.91 o
   0   4  10      437.20      420.07    109.94 o
   1   4  10      553.97      505.88    130.53 o
   2   4  10      189.95      188.47     45.24 o
   3   4  10       18.18        8.28      7.88 o
  -8   5  10        8.79       13.18      9.40 o
  -7   5  10      928.69      921.84     25.84 o
  -6   5  10     1384.40     1310.34     50.31 o
  -5   5  10      375.24      357.20     15.65 o
  -4   5  10       69.65       69.63      5.12 o
  -3   5  10     1134.85     1140.21      9.67 o
  -2   5  10      771.26      795.76     15.98 o
  -1   5  10      150.92      165.35     10.70 o
   0   5  10        0.32       12.18      5.97 o
   1   5  10      202.15      188.05      4.62 o
   2   5  10      239.61      226.27      5.81 o
   3   5  10      192.43      165.20     10.92 o
  -7   6  10      238.03      247.81      7.15 o
  -6   6  10      923.08      932.03     41.88 o
  -5   6  10      490.12      455.98     20.77 o
  -4   6  10      130.96      118.42      8.69 o
  -3   6  10      137.93      138.06     12.27 o
  -2   6  10      265.16      272.49     24.43 o
  -1   6  10      313.85      295.94     13.11 o
   0   6  10      139.27      175.21     19.80 o
   1   6  10       72.51       79.60      8.86 o
   2   6  10      356.57      299.06     17.41 o
  -6   7  10      264.73      257.05      7.83 o
  -5   7  10      184.73      184.61      8.04 o
  -4   7  10      155.65      168.26     16.16 o
  -3   7  10        2.37        6.89      5.39 o
  -2   7  10      245.13      254.38     23.33 o
  -1   7  10      531.01      518.74     18.43 o
   0   7  10      385.81      389.80     27.58 o
  -4   8  10      490.34      440.43     31.57 o
  -3   8  10      197.96      207.76     18.02 o
  -2   8  10       25.57       47.13     12.32 o
  -4  -8  11      125.03      124.21      7.39 o
  -3  -8  11      274.50      282.83      7.78 o
  -2  -8  11      186.55      195.05      6.30 o
  -1  -8  11       22.30       25.31     10.25 o
   0  -8  11       75.12       67.25      8.15 o
   1  -8  11      211.80      165.38      6.10 o
  -5  -7  11       81.99       78.66     20.23 o
  -4  -7  11       29.19       41.47      9.67 o
  -3  -7  11      230.56      230.60      6.15 o
  -2  -7  11      242.18      210.79     36.84 o
  -1  -7  11      154.18      167.53     16.27 o
   0  -7  11       21.47       24.91      7.68 o
   1  -7  11      269.28      251.75     11.94 o
   2  -7  11      360.93      292.66     36.20 o
  -6  -6  11      214.12      227.77      7.48 o
  -5  -6  11      217.13      233.99     12.37 o
  -4  -6  11       44.58       58.64      6.88 o
  -3  -6  11      151.40      160.85     33.06 o
  -2  -6  11      494.37      507.42     35.79 o
  -1  -6  11      506.14      497.91      7.25 o
   0  -6  11       82.67       94.55      6.87 o
   1  -6  11      114.71      101.82      5.74 o
   2  -6  11      438.83      417.35     62.58 o
   3  -6  11      317.33      276.36     12.22 o
  -7  -5  11        3.27        2.39      6.27 o
  -6  -5  11      235.95      242.69      8.28 o
  -5  -5  11      479.76      505.84      9.59 o
  -4  -5  11      400.03      447.88     16.35 o
  -3  -5  11       38.44       43.20      6.03 o
  -2  -5  11      496.19      537.02     32.57 o
  -1  -5  11     1052.80     1039.19    106.10 o
   0  -5  11      355.02      364.33     57.14 o
   1  -5  11        1.08       17.73     10.39 o
   2  -5  11      175.17      185.98     26.72 o
   3  -5  11      404.45      371.61     21.77 o
   4  -5  11      136.44      121.91      4.88 o
  -8  -4  11      229.56      175.42     41.13 o
  -7  -4  11       33.53       38.69      6.31 o
  -6  -4  11      139.10      138.53      7.29 o
  -5  -4  11      680.27      723.78     19.83 o
  -4  -4  11      992.43     1082.71     10.89 o
  -3  -4  11      267.45      290.18     18.32 o
  -2  -4  11      126.65      146.44     15.10 o
  -1  -4  11      699.16      671.67     21.54 o
   0  -4  11      747.51      759.70     44.85 o
   1  -4  11       60.31       58.30      9.03 o
   2  -4  11       99.97       91.01      9.55 o
   3  -4  11      605.31      583.07     18.38 o
   4  -4  11      325.63      303.85      9.85 o
  -8  -3  11      565.35      486.89      9.03 o
  -7  -3  11      470.10      463.27     32.82 o
  -6  -3  11        3.32        9.15      9.68 o
  -5  -3  11      415.18      438.98      8.95 o
  -4  -3  11     1201.33     1298.85     48.79 o
  -3  -3  11      328.23      365.11      8.53 o
  -2  -3  11        0.43       -5.72      7.44 o
  -1  -3  11      568.54      540.76     10.59 o
   0  -3  11     1263.09     1283.24     21.54 o
   1  -3  11      396.68      410.96     15.97 o
   2  -3  11        4.95        5.11      4.91 o
   3  -3  11      318.74      330.43     14.42 o
   4  -3  11      476.85      488.70     30.45 o
  -8  -2  11      429.96      357.75      6.79 o
  -7  -2  11      836.20      895.40     16.83 o
  -6  -2  11      130.79      140.19      9.44 o
  -5  -2  11       56.06       67.22      7.31 o
  -4  -2  11     1019.07     1062.43     73.14 o
  -3  -2  11     1384.40     1284.93    125.51 o
  -2  -2  11      216.92      198.59      8.43 o
  -1  -2  11      228.94      229.53      9.79 o
   0  -2  11     1440.55     1424.97     11.02 o
   1  -2  11      906.73      888.34     15.33 o
   2  -2  11      115.86      128.75      6.28 o
   3  -2  11       51.81       41.82      9.19 o
   4  -2  11      274.33      284.25     12.25 o
  -9  -1  11        1.01        4.39      5.19 o
  -8  -1  11      186.49      175.81      7.67 o
  -7  -1  11      760.60      839.31     19.31 o
  -6  -1  11      303.42      357.28     13.74 o
  -5  -1  11        4.65        2.37      7.24 o
  -4  -1  11      919.53     1003.06     15.34 o
  -3  -1  11     1996.79     2005.42     73.23 o
  -2  -1  11      842.73      819.89     34.13 o
  -1  -1  11       69.87       69.35     14.65 o
   0  -1  11      629.57      644.51      9.24 o
   1  -1  11      702.47      687.86     14.47 o
   2  -1  11      313.26      330.25      6.91 o
   3  -1  11       39.26       46.91      4.99 o
   4  -1  11       72.83       75.58      8.65 o
  -9   0  11       36.48       35.29      7.64 o
  -8   0  11       38.79       38.13      5.33 o
  -7   0  11     1014.99     1001.39    141.73 o
  -6   0  11     1325.01     1544.23     18.27 o
  -5   0  11      363.32      412.40     12.92 o
  -4   0  11       70.50       55.13      7.35 o
  -3   0  11     1405.94     1434.45     15.23 o
  -2   0  11      940.08      962.85     10.28 o
  -1   0  11      280.96      301.64     22.74 o
   0   0  11       33.46       41.40      5.11 o
   1   0  11      504.93      497.01      9.03 o
   2   0  11      546.92      646.64     13.00 o
   3   0  11      222.32      274.12     25.39 o
   4   0  11        1.77       -4.57      4.57 o
  -9   1  11      208.46      207.88      8.58 o
  -8   1  11        5.70       -0.80      7.32 o
  -7   1  11      499.60      539.57     84.46 o
  -6   1  11     1089.44     1174.96    100.20 o
  -5   1  11      720.70      799.05     13.98 o
  -4   1  11       48.94       61.30      6.79 o
  -3   1  11      269.36      247.13     10.79 o
  -2   1  11      508.72      555.86     11.34 o
  -1   1  11      680.89      689.33     12.12 o
   0   1  11      236.61      233.90      7.96 o
   1   1  11      110.16      134.86     10.49 o
   2   1  11      604.38      655.23     16.14 o
   3   1  11      679.70      692.90     56.75 o
   4   1  11       45.31       38.67     20.37 o
  -9   2  11      451.51      405.45      9.75 o
  -8   2  11      228.15      227.21      8.44 o
  -7   2  11        5.52        5.84      8.58 o
  -6   2  11      508.41      540.57     23.12 o
  -5   2  11      423.53      444.09     16.40 o
  -4   2  11      458.65      473.62     11.64 o
  -3   2  11       24.18       28.10      9.43 o
  -2   2  11      586.75      665.71     11.56 o
  -1   2  11     1217.80     1255.55     13.95 o
   0   2  11      600.22      655.96     12.36 o
   1   2  11        0.51        6.33     11.94 o
   2   2  11      383.62      426.35     37.82 o
   3   2  11      581.96      612.29     14.54 o
  -8   3  11      248.03      222.60      8.60 o
  -7   3  11       40.44       39.66      5.67 o
  -6   3  11       84.31       90.39      9.81 o
  -5   3  11      444.37      448.02     24.57 o
  -4   3  11     1073.39     1091.89     32.17 o
  -3   3  11      267.91      284.95     10.71 o
  -2   3  11      126.64      139.78      7.62 o
  -1   3  11     1184.74     1192.12     13.79 o
   0   3  11     1314.72     1323.03     15.46 o
   1   3  11       98.79      100.62      5.59 o
   2   3  11       49.73       28.84      6.49 o
   3   3  11      279.01      258.65     55.52 o
  -8   4  11      297.42      283.46      9.72 o
  -7   4  11      397.32      378.40     23.64 o
  -6   4  11        6.99        9.45      6.15 o
  -5   4  11      463.95      467.20     10.55 o
  -4   4  11     1445.32     1479.01     10.23 o
  -3   4  11      847.26      846.93     18.45 o
  -2   4  11        3.31       -2.16      5.05 o
  -1   4  11      230.42      242.04     15.06 o
   0   4  11      559.60      564.88    133.93 o
   1   4  11      170.08      141.85     37.22 o
   2   4  11        5.43        2.31      4.64 o
  -7   5  11      781.58      745.19     37.82 o
  -6   5  11      133.08      121.13      8.92 o
  -5   5  11       90.91       90.28      6.29 o
  -4   5  11      837.44      837.83     29.39 o
  -3   5  11      750.71      762.58     12.82 o
  -2   5  11       74.45       80.25      5.71 o
  -1   5  11       47.09       45.88      5.76 o
   0   5  11      313.22      308.16      8.06 o
   1   5  11      284.19      259.15     12.54 o
  -7   6  11      800.95      756.13     14.35 o
  -6   6  11      379.92      357.51      7.01 o
  -5   6  11        0.57        8.30      5.23 o
  -4   6  11      101.39      105.26      5.49 o
  -3   6  11      414.35      403.69      6.56 o
  -2   6  11      156.52      166.76      6.06 o
  -1   6  11        0.54        4.64      9.69 o
   0   6  11      239.60      214.31      9.21 o
  -5   7  11       39.98       38.60      5.72 o
  -4   7  11       31.85       28.54      5.76 o
  -3   7  11      365.14      364.73     18.75 o
  -2   7  11      409.20      377.32     28.93 o
  -1   7  11      176.91      154.27     14.65 o
  -4  -7  12      245.53      244.78      7.74 o
  -3  -7  12      238.15      239.36      7.53 o
  -2  -7  12       35.89       17.36     11.17 o
  -1  -7  12       48.52       46.72     10.05 o
   0  -7  12      303.75      293.00     33.66 o
   1  -7  12      206.56      184.50      6.26 o
  -5  -6  12        4.73        1.81      5.45 o
  -4  -6  12      290.93      301.58      9.21 o
  -3  -6  12      430.06      455.14     16.23 o
  -2  -6  12      182.26      193.20      7.35 o
  -1  -6  12        0.05       19.38      6.65 o
   0  -6  12      219.62      238.95      9.56 o
   1  -6  12      256.63      251.15     53.38 o
   2  -6  12      128.23      102.54     22.24 o
  -6  -5  12      257.81      270.48     17.80 o
  -5  -5  12       69.71       82.87      7.29 o
  -4  -5  12       48.16       54.14      7.11 o
  -3  -5  12      508.34      474.84     13.77 o
  -2  -5  12      410.24      412.35     43.14 o
  -1  -5  12      153.44      153.93     19.19 o
   0  -5  12       30.86       41.63      6.83 o
   1  -5  12      247.22      247.41     30.23 o
   2  -5  12      308.04      252.77      8.60 o
  -7  -4  12      232.02      215.66     11.16 o
  -6  -4  12      413.96      440.98     25.46 o
  -5  -4  12      288.37      304.98      8.29 o
  -4  -4  12        0.30       -0.97      8.38 o
  -3  -4  12      154.60      162.01     13.49 o
  -2  -4  12      342.39      321.35      7.28 o
  -1  -4  12      325.24      324.49     26.86 o
   0  -4  12       31.18       51.86     13.49 o
   1  -4  12      111.18      123.88      7.24 o
   2  -4  12      337.54      318.90     51.56 o
   3  -4  12      367.00      330.00     11.12 o
  -7  -3  12       30.04       25.14      7.17 o
  -6  -3  12      334.33      331.58     37.44 o
  -5  -3  12      403.52      430.68     42.54 o
  -4  -3  12      329.94      380.90      8.98 o
  -3  -3  12       41.72       44.23      6.57 o
  -2  -3  12      335.47      348.40      8.40 o
  -1  -3  12      757.14      759.06     27.99 o
   0  -3  12      256.92      270.11      6.88 o
   1  -3  12       26.74       29.54     14.62 o
   2  -3  12      377.93      358.64     28.07 o
   3  -3  12      368.24      371.10      5.99 o
  -8  -2  12      220.49      164.04      6.13 o
  -7  -2  12       16.90       27.86      9.77 o
  -6  -2  12       76.28       90.69      7.75 o
  -5  -2  12      391.87      407.81     22.26 o
  -4  -2  12      573.11      579.67      8.53 o
  -3  -2  12       32.16       43.48     12.28 o
  -2  -2  12      293.85      317.04     11.04 o
  -1  -2  12     1056.42     1090.53     20.09 o
   0  -2  12      957.10      954.36      9.05 o
   1  -2  12       73.99       83.27     18.83 o
   2  -2  12       67.05       75.44      6.14 o
   3  -2  12      333.75      323.40     14.45 o
  -8  -1  12      313.98      265.19      6.28 o
  -7  -1  12      232.21      252.94     13.79 o
  -6  -1  12       27.39       42.13     11.66 o
  -5  -1  12      409.51      438.61     12.41 o
  -4  -1  12     1366.50     1406.51     33.65 o
  -3  -1  12      628.76      649.63      9.29 o
  -2  -1  12       21.01       29.27      7.84 o
  -1  -1  12      475.98      463.50     21.24 o
   0  -1  12      617.82      584.66      7.29 o
   1  -1  12      152.37      158.61     20.20 o
   2  -1  12        3.42        7.34      9.83 o
   3  -1  12      215.02      248.62      7.48 o
  -8   0  12      393.20      321.75      8.65 o
  -7   0  12      656.53      700.55     67.88 o
  -6   0  12       29.81       55.07     10.04 o
  -5   0  12      328.36      365.88     12.76 o
  -4   0  12     1164.96     1217.02     15.23 o
  -3   0  12      846.52      879.82     13.29 o
  -2   0  12       96.28      110.89      9.51 o
  -1   0  12      113.70      114.06     10.09 o
   0   0  12      561.60      551.01     11.74 o
   1   0  12      255.51      243.75      8.07 o
   2   0  12       53.94       65.56      5.51 o
   3   0  12       58.02       87.62     20.52 o
  -8   1  12      276.51      222.95      6.47 o
  -7   1  12     1118.69     1184.51    156.71 o
  -6   1  12      452.48      521.77     16.11 o
  -5   1  12        3.53        6.92     10.17 o
  -4   1  12      410.95      410.46     11.77 o
  -3   1  12      697.25      717.72     12.36 o
  -2   1  12      204.43      207.08     10.52 o
  -1   1  12       13.10       41.81      9.53 o
   0   1  12      601.51      616.66     11.88 o
   1   1  12      755.90      831.23     48.88 o
   2   1  12      217.22      251.64     11.40 o
   3   1  12        5.29        6.47      4.83 o
  -8   2  12      101.51       92.91      5.94 o
  -7   2  12      440.17      463.24     50.74 o
  -6   2  12      367.94      373.34     20.97 o
  -5   2  12       37.90       29.00      9.80 o
  -4   2  12       84.38       83.59      9.85 o
  -3   2  12      750.45      717.93     10.12 o
  -2   2  12      556.67      543.48     11.72 o
  -1   2  12      300.71      292.30      8.39 o
   0   2  12       85.62      108.09     10.41 o
   1   2  12      437.63      470.58     42.16 o
   2   2  12      310.06      327.03     22.76 o
  -8   3  12        6.39       13.05      5.70 o
  -7   3  12      331.78      344.28     30.86 o
  -6   3  12      548.54      555.26     21.32 o
  -5   3  12      283.40      288.47      7.23 o
  -4   3  12        0.31       10.26     10.27 o
  -3   3  12      623.95      607.34      9.75 o
  -2   3  12      858.24      877.69     13.16 o
  -1   3  12      314.70      291.87      8.50 o
   0   3  12       35.59       38.09      6.86 o
   1   3  12       89.48       91.60     11.73 o
   2   3  12      150.66      173.21     11.60 o
  -7   4  12       25.34       27.70      5.27 o
  -6   4  12      534.36      517.54     12.62 o
  -5   4  12      616.19      605.02     23.94 o
  -4   4  12      320.76      333.28      7.47 o
  -3   4  12       16.87       31.07      5.56 o
  -2   4  12      284.84      291.51     22.96 o
  -1   4  12      393.56      397.86     13.70 o
   0   4  12      132.63      139.60     15.18 o
   1   4  12        3.47        2.58      5.67 o
  -7   5  12       17.93       24.56      6.00 o
  -6   5  12      184.60      179.11     13.20 o
  -5   5  12      294.84      305.12      7.83 o
  -4   5  12      280.50      259.08      7.60 o
  -3   5  12       34.76       33.53      5.57 o
  -2   5  12       36.24       39.69      5.11 o
  -1   5  12      199.94      210.83      8.08 o
   0   5  12      274.48      269.98     12.39 o
  -5   6  12      123.65      116.51      6.78 o
  -4   6  12      304.85      296.53      7.59 o
  -3   6  12      157.59      139.91     10.99 o
  -2   6  12        0.44        3.49      5.34 o
  -4  -6  13      305.41      304.62      8.51 o
  -3  -6  13      106.88       91.32     21.68 o
  -2  -6  13        9.47       20.41      6.71 o
  -1  -6  13      192.54      166.86     23.90 o
   0  -6  13      254.00      241.54      6.76 o
  -5  -5  13      125.82      125.96      7.75 o
  -4  -5  13      408.39      414.14     59.01 o
  -3  -5  13      201.44      198.95     35.02 o
  -2  -5  13        9.25        2.07      7.24 o
  -1  -5  13       94.16       84.85      5.16 o
   0  -5  13      262.08      249.98     22.58 o
   1  -5  13      126.30      122.17     19.28 o
  -6  -4  13      105.30       95.29      8.54 o
  -5  -4  13        0.53        5.47      6.19 o
  -4  -4  13      270.55      286.38      8.35 o
  -3  -4  13      422.24      429.20      8.65 o
  -2  -4  13      123.63      117.73      5.42 o
  -1  -4  13        5.66        8.33      5.65 o
   0  -4  13      258.96      251.96     13.18 o
   1  -4  13      319.59      278.70     30.19 o
   2  -4  13       79.68       79.01      6.22 o
  -7  -3  13      279.07      262.64      8.05 o
  -6  -3  13      175.68      173.39     13.81 o
  -5  -3  13        4.47       11.59      7.23 o
  -4  -3  13       91.60       95.34      7.94 o
  -3  -3  13      387.52      362.57     12.12 o
  -2  -3  13      309.71      305.35     29.04 o
  -1  -3  13       84.05       95.07      7.63 o
   0  -3  13       94.72       67.50      7.08 o
   1  -3  13      271.84      280.85     18.16 o
   2  -3  13      269.04      268.38      8.38 o
  -7  -2  13      234.51      241.06     10.84 o
  -6  -2  13      374.28      386.94     25.10 o
  -5  -2  13      224.69      211.31      8.24 o
  -4  -2  13        0.67        1.98      7.69 o
  -3  -2  13      356.68      327.71      7.75 o
  -2  -2  13      514.82      513.35      9.69 o
  -1  -2  13      259.15      278.71     21.84 o
   0  -2  13        1.29        7.67     16.55 o
   1  -2  13      162.98      183.86      6.82 o
   2  -2  13      204.88      182.66      4.76 o
  -7  -1  13       53.84       58.96      9.80 o
  -6  -1  13      365.59      420.20     12.09 o
  -5  -1  13      445.70      456.93     12.17 o
  -4  -1  13      121.59      142.52      8.46 o
  -3  -1  13       69.57       72.96      7.26 o
  -2  -1  13      333.68      342.55      8.79 o
  -1  -1  13      510.06      505.93     15.70 o
   0  -1  13      164.46      177.11      6.54 o
   1  -1  13        4.21        6.47     10.20 o
   2  -1  13      156.33      157.90      7.15 o
  -7   0  13        2.09        1.82      8.27 o
  -6   0  13      188.55      210.09     11.00 o
  -5   0  13      396.19      459.00     12.81 o
  -4   0  13      461.01      461.27     12.14 o
  -3   0  13        6.24       24.21     10.01 o
  -2   0  13      121.64      132.19     10.17 o
  -1   0  13      336.38      357.67     10.79 o
   0   0  13      301.40      327.21     11.13 o
   1   0  13        6.91       -0.45     10.23 o
   2   0  13      116.15      128.90      6.27 o
  -7   1  13      102.77      107.30     12.44 o
  -6   1  13       29.75       41.30     10.73 o
  -5   1  13      207.90      226.92     11.45 o
  -4   1  13      463.45      467.74     12.12 o
  -3   1  13      196.16      195.23      8.02 o
  -2   1  13        9.77        7.06      9.64 o
  -1   1  13      391.84      365.18      8.76 o
   0   1  13      583.51      612.53     12.52 o
   1   1  13      131.12      143.17      7.09 o
  -7   2  13      312.27      285.70     57.43 o
  -6   2  13       11.34       15.98      6.98 o
  -5   2  13      115.27      120.66     10.73 o
  -4   2  13      591.02      602.44     12.46 o
  -3   2  13      525.75      527.71     12.01 o
  -2   2  13        3.66       -6.55      6.87 o
  -1   2  13      163.18      162.47      7.72 o
   0   2  13      477.37      478.93     18.72 o
   1   2  13      180.24      191.34      7.42 o
  -7   3  13      378.11      371.72     19.55 o
  -6   3  13      133.97      131.89     10.77 o
  -5   3  13       17.18       16.81      6.02 o
  -4   3  13      491.87      504.39     38.91 o
  -3   3  13      654.69      647.23     12.78 o
  -2   3  13      209.60      208.33      7.80 o
  -1   3  13       11.55      -10.41     10.41 o
   0   3  13      161.76      165.59      8.67 o
  -6   4  13      399.56      372.82     40.80 o
  -5   4  13       20.56       22.01      6.42 o
  -4   4  13       83.73       93.91      6.97 o
  -3   4  13      326.07      325.06     11.45 o
  -2   4  13      106.52      124.21      7.87 o
  -1   4  13       19.92       30.14      8.85 o
  -5   5  13       87.78       74.99      8.73 o
  -4   5  13        1.35        9.93      6.69 o
  -3   5  13      119.97      104.10      8.26 o
  -2   5  13      187.37      171.54     10.85 o
  -3  -5  14        0.03        9.89     18.16 o
  -2  -5  14       66.98       47.82      6.92 o
  -5  -4  14      131.36      131.70      7.84 o
  -4  -4  14      169.06      165.39      7.24 o
  -3  -4  14       37.94       52.10      8.06 o
  -2  -4  14       35.57       27.21      6.16 o
  -1  -4  14      228.75      196.71     17.82 o
   0  -4  14      252.88      234.48     15.43 o
  -5  -3  14       88.03       90.67      7.77 o
  -4  -3  14      386.65      386.41     46.32 o
  -3  -3  14      223.74      209.34      6.13 o
  -2  -3  14        0.60       -3.23      8.18 o
  -1  -3  14      133.32      136.80      6.81 o
   0  -3  14      271.92      268.33      8.54 o
  -6  -2  14       31.13       36.80      9.21 o
  -5  -2  14       51.39       68.39     12.93 o
  -4  -2  14      358.75      395.52      9.18 o
  -3  -2  14      405.11      440.82     25.30 o
  -2  -2  14      112.71      101.19      8.65 o
  -1  -2  14       17.59       31.98     13.41 o
   0  -2  14      174.74      157.63      6.11 o
  -6  -1  14      264.61      277.12     11.42 o
  -5  -1  14       20.81       36.96      9.69 o
  -4  -1  14      130.18      124.39      7.96 o
  -3  -1  14      319.66      323.37     11.72 o
  -2  -1  14      126.42      125.35      7.72 o
  -1  -1  14        9.09       17.18      7.03 o
   0  -1  14      100.99       84.21      7.56 o
  -6   0  14      265.16      242.71     13.61 o
  -5   0  14       63.50       68.47     11.16 o
  -4   0  14        2.92        1.15     10.09 o
  -3   0  14      170.41      164.60      8.12 o
  -2   0  14      219.37      234.54     10.73 o
  -1   0  14      151.65      144.74     10.65 o
   0   0  14        0.13       25.35      9.93 o
  -6   1  14      193.02      208.36     12.09 o
  -5   1  14      166.82      162.98     11.53 o
  -4   1  14       19.03       41.97      9.77 o
  -3   1  14      118.77       97.89     10.57 o
  -2   1  14      320.91      296.37      8.58 o
  -1   1  14      258.14      271.05     11.53 o
   0   1  14       51.91       52.68      7.64 o
  -6   2  14      131.53      120.07     24.45 o
  -5   2  14      271.95      279.72     24.31 o
  -4   2  14      251.76      262.58     11.08 o
  -3   2  14        4.25       16.86     10.12 o
  -2   2  14      163.36      163.70      7.91 o
  -1   2  14      350.63      329.10      8.79 o
  -5   3  14      240.23      214.13     17.27 o
  -4   3  14      337.48      337.81      8.59 o
  -3   3  14       53.25       51.32     10.44 o
  -2   3  14        6.58       18.38     10.12 o
  -3  -2  15       20.91       31.07     10.27 o
  -2  -2  15       27.05        3.52     10.39 o
  -4  -1  15      221.18      197.41      8.65 o
  -3  -1  15      124.54      152.81     11.03 o
  -2  -1  15        0.05       16.22      7.16 o
  -4   0  15      165.02      164.28      8.44 o
  -3   0  15      164.17      154.24      8.28 o
 
